# Supplementary material for: Recruitment of Rpd3 to the Telomere Depends on the Protein Arginine Methyltransferase Hmt1
Source: PLoS One. 2012 Aug 31;7(8):e44656. doi: 10.1371/journal.pone.0044656 (PMC3432115; doi:10.1371/journal.pone.0044656)
Supplement: Table S2 — The unfiltered list of SGA data from three independent screens. Control Average: average colony size for control query mutants; Control S.D.: standard deviation of control query colonies, Query Average: average colony size for Δhmt1 query mutants. Query S.D.: standard deviation of Δhmt1 query colonies. No. Sets: number of replicates scored. Visual Significance: binary assessment of replicate quality; 1 = good, 0 = poor. (XLSX) [file pone.0044656.s003.xlsx]

## Sheet: Milliman_etal_Supp2
Systematic Name	Alias	Growth Difference	p-value	Control Average	Control S.D.	Query Average	Query S.D. No. Sets Visual Significance
YLR089C	ALT1	-0.4244	0.00924	52.13	5.05	30.01	6.38	3	1
YMR032W	HOF1	-0.8294	0.02374	45.32	12.51	7.73	13.39	3	1
YLL045C	RPL8B	-0.3726	0.01977	46.16	3.84	28.96	6.93	3	1
YLR124W	YLR124W	-0.1901	0.03694	43.75	3.31	35.43	3.31	3	1
YOR305W	YOR305W	-0.3108	0.04068	45.81	1.2	31.57	8.18	3	1
YAL049C	YAL049C	-0.9872	0.11986	32.26	17.16	0.41	0.59	2	1
YAL048C	GEM1	-0.1909	0.00844	41.56	0.65	33.62	2.77	3	1
YAL044C	GCV3	-0.3809	0.02014	33.38	4.23	20.67	4.09	3	1
YLR216C	CPR6	-0.3065	0.02988	43.62	1	30.25	6.94	3	1
YML084W	YML084W	0.3044	0.01099	50.32	1.89	65.63	1.29	2	1
YPL002C	SNF8	-0.9653	0.02174	15.26	6.92	0.53	0.92	3	1
YML055W	SPC2	0.4014	0.06929	37.21	2.49	52.15	5.31	2	1
YAL020C	ATS1	-0.2812	0.02967	47.66	0.69	34.25	6.98	3	1
YAL013W	DEP1	-1	0.05717	32.62	11.53	0	0	2	1
YLR025W	SNF7	-1	0.04328	17.11	10.16	0	0	3	1
YLR055C	SPT8	-0.3427	0.00873	54.41	2.54	35.77	6.25	3	1
YLR056W	ERG3	-0.9215	0.00118	37.45	0.05	2.94	1.68	2	1
YLR061W	RPL22A	1.1997	0.09292	21.59	9.16	47.5	7.79	2	1
YLR062C	BUD28	0.4984	0.0684	28.1	5.39	42.1	0.91	2	1
YER044C	ERG28	-1	0.00395	24.28	7.04	0	0	3	1
YLL006W	MMM1	0.5806	0.27215	25.47	2.19	40.26	13.76	2	1
YLL019C	KNS1	-0.2691	0.04652	49.65	5.7	36.29	5.8	3	1
YLR096W	KIN2	-0.1179	0.04957	45.1	2.94	39.78	1.51	3	1
YLR098C	CHA4	-0.2162	0.04475	50.46	5.06	39.55	4.15	3	1
YMR022W	UBC7	-0.4442	0.00653	63.38	6.2	35.23	7.04	3	1
YMR025W	CSI1	0.7092	0.02885	22.73	1.34	38.85	3.73	2	1
YMR031C	YMR031C	-0.6058	0.11043	30.51	9.35	12.02	1.61	2	1
YLL023C	YLL023C	-0.763	0.03078	47.25	6.49	11.2	6.47	2	1
YLL051C	FRE6	-0.0483	0.89876	73.79	20.43	70.22	28.49	2	0
YAL068C	YAL068C	-1	0	4.47	0	0	0	1	0
YLR074C	BUD20	0	0	0	0	0	0	0	0
YAL068C	YAL068C	-0.0981	0.42571	64.11	9.87	57.82	7.34	3	0
YAL067C	SEO1	-0.1351	0.4485	60.19	15.4	52.06	6.67	3	0
YLR104W	YLR104W	-0.2128	0.1736	60.63	10.68	47.72	8.29	3	0
YAL066W	YAL066W	-0.2113	0.30202	61.98	16.03	48.88	10.48	3	0
YLR113W	HOG1	-0.09	0.61397	52.67	9.13	47.93	11.94	3	0
YAL065C	YAL065C	-0.3055	0.17976	59.66	12.61	41.44	14.8	3	0
YLR120C	YPS1	-0.2683	0.17481	59.52	15.33	43.55	6.83	3	0
YAL062W	GDH3	-0.1425	0.27355	56.03	9.48	48.05	5.39	3	0
YLR121C	YPS3	-0.2027	0.14306	55.85	7.68	44.53	7.56	3	0
YAL061W	BDH2	-0.2344	0.10146	51.3	7.83	39.28	5.95	3	0
YML088W	UFO1	0.0397	0.81535	51.78	10.09	53.84	10.08	3	0
YAL060W	BDH1	-0.3186	0.0758	58.57	5.04	39.91	12.6	3	0
YML020W	YML020W	-0.2769	0.08338	58.25	5.37	42.12	10.92	3	0
YAL059W	ECM1	0.46	0.36511	45.7	19.31	66.71	29.99	3	0
YMR016C	SOK2	0.2422	0.08755	41.98	6.73	52.14	3.99	3	0
YAL058W	CNE1	-0.0363	0.81698	52.26	4.68	50.36	12.46	3	0
YAL056W	GPB2	-0.0871	0.6198	60.45	8.7	55.19	14.57	3	0
YMR140W	SIP5	-0.0679	0.66063	56.77	6.22	52.92	12.66	3	0
YAL055W	PEX22	-0.0485	0.7706	56.18	2.94	53.46	14.83	3	0
YLL040C	VPS13	-0.2133	0.09467	60.07	5.13	47.26	8.79	3	0
YLR119W	SRN2	-0.2004	0.38872	51.13	16.15	40.88	8.77	3	0
YLL054C	YLL054C	0	0	0	0	0	0	0	0
YLR120C	YPS1	0	0	0	0	0	0	0	0
YLL041C	SDH2	-0.1072	0.56137	43.47	9.5	38.81	8.52	3	0
YML089C	YML089C	0	0	0	0	0	0	0	0
YLL042C	ATG10	-0.076	0.55972	44.46	8.12	41.09	4.35	3	0
YLR121C	YPS3	0	0	0	0	0	0	0	0
YLL043W	FPS1	-0.2022	0.45688	40.81	8.17	32.56	15.33	3	0
YLR122C	YLR122C	-0.2939	0.08122	43.04	7.19	30.39	6.14	3	0
YLR123C	YLR123C	-0.1533	0.35233	41.22	8.81	34.9	5.53	3	0
YLL046C	RNP1	-0.0309	0.85728	40.66	6.05	39.41	9.58	3	0
YLL047W	YLL047W	-0.1525	0.23725	44.75	7.39	37.93	4.22	3	0
YLR125W	YLR125W	-0.1766	0.09222	44.46	5.07	36.6	3.51	3	0
YLL051C	FRE6	-0.1231	0.35737	43.97	5.88	38.55	6.84	3	0
YML089C	YML089C	0.0424	0.83749	43.1	10.6	44.92	9.83	3	0
YLL052C	AQY2	-0.208	0.1331	46.09	7.31	36.51	4.94	3	0
YML088W	UFO1	0	0	0	0	0	0	0	0
YLL053C	YLL053C	-0.2537	0.07577	48.1	3.71	35.9	8.06	3	0
YML087C	YML087C	0.1952	0.15306	45.22	5.24	54.05	6.92	3	0
YLL054C	YLL054C	-0.114	0.55293	48.65	2.84	43.11	14.58	3	0
YML086C	ALO1	0.0863	0.61637	63.84	10.66	69.35	13.98	3	0
YAL053W	FLC2	-0.0747	0.68813	53.55	9.66	49.54	12.82	3	0
YPL234C	TFP3	0	0	0	0	0	0	0	0
YAL051W	OAF1	-0.0934	0.36348	51.22	1.82	46.44	7.88	3	0
YDR114C	YDR114C	0	0	0	0	0	0	0	0
YDR115W	YDR115W	0	0	0	0	0	0	0	0
YAL046C	YAL046C	-0.1972	0.24426	43.84	2.93	35.19	10.58	3	0
YAL045C	YAL045C	-0.1461	0.20884	43.52	2.44	37.16	6.94	3	0
YEL031W	SPF1	0	0	0	0	0	0	0	0
YER068W	MOT2	0	0	0	0	0	0	0	0
YAL042W	ERV46	-0.1843	0.23251	45.06	9.25	36.75	4.38	3	0
YAL043C-a	YAL043C-a	-0.1132	0.24845	42.05	3.52	37.29	4.99	3	0
YKL057C	NUP120	-0.1943	0.18503	36.09	0.38	29.08	4.97	2	0
YAL040C	CLN3	0.0924	0.52551	41.46	2.47	45.29	9.23	3	0
YAL039C	CYC3	0.093	0.53943	41.8	4.72	45.69	8.87	3	0
YOR251C	YOR251C	0	0	0	0	0	0	0	0
YAL037W	YAL037W	-0.1535	0.53355	56.99	19.27	48.24	11.16	3	0
YLL055W	YCT1	-1	0	26.04	0	0	0	1	0
YLL056C	YLL056C	-0.0236	0.83073	45.18	5.54	44.11	5.91	3	0
YML083C	YML083C	0.126	0.47261	46.53	4.75	52.39	11.91	3	0
YLL057C	JLP1	-0.1983	0.2712	47.1	4.77	37.76	11.75	3	0
YML082W	YML082W	0.1674	0.31447	41.25	6.52	48.16	8.11	3	0
YLL058W	YLL058W	-0.2025	0.09587	46.7	2.74	37.25	7.04	3	0
YML081W	YML081W	0.4332	0	30.28	0	43.4	0	1	0
YLL060C	GTT2	-0.157	0.37182	49.56	8.5	41.78	10.38	3	0
YML080W	DUS1	0.1504	0.34608	41.31	5.65	47.52	8.36	3	0
YLL061W	MMP1	-0.0604	0.57585	42.88	3.33	40.29	6.59	3	0
YML079W	YML079W	0.1857	0.28119	44.71	6.09	53.02	9.82	3	0
YLL062C	MHT1	-0.161	0.14847	46.49	4.72	39.01	5.51	3	0
YML078W	CPR3	0.1845	0.33109	41.91	3.72	49.64	11.53	3	0
YLL063C	AYT1	-0.1109	0.54855	46.65	7.53	41.48	11.43	3	0
YML063W	RPS1B	0.1098	0.53444	30.75	2.37	34.13	8.28	3	0
YLR001C	YLR001C	-0.0588	0.59284	41.3	5.81	38.87	4.34	3	0
YML062C	MFT1	-0.0966	0.38226	39.18	4.83	35.4	4.63	3	0
YLR003C	YLR003C	-0.1739	0.21294	42.01	4.64	34.71	7.18	3	0
YML061C	PIF1	0.1679	0.34702	45.03	10.88	52.59	5.74	3	0
YLR004C	THI73	-0.1224	0.23989	47.82	1.65	41.97	7.16	3	0
YML060W	OGG1	-0.1103	0.3268	43.69	2.37	38.87	7.09	3	0
YLR011W	LOT6	0.1355	0.16362	47.47	5.91	53.9	2.8	3	0
YML059C	NTE1	-0.0383	0.83544	65.35	15.58	62.84	11.83	3	0
YPL040C	ISM1	0.0417	0.84727	48.69	11.52	50.72	12.68	3	0
YAL036C	RBG1	-0.212	0.17953	48.55	1.53	38.26	10.87	3	0
YAL035W	FUN12	0	0	0	0	0	0	0	0
YPR115W	YPR115W	0	0	0	0	0	0	0	0
YAL034C	FUN19	-0.1574	0.41549	42.23	5.17	35.58	11.58	3	0
YBL094C	YBL094C	0	0	0	0	0	0	0	0
YAL031C	GIP4	-0.2853	0.16738	45.07	3.36	32.21	12.79	3	0
YNL238W	KEX2	0	0	0	0	0	0	0	0
YAL030W	SNC1	-0.1192	0.41943	49.63	2.71	43.71	11.07	3	0
YNL227C	JJJ1	0	0	0	0	0	0	0	0
YAL029C	MYO4	-0.1357	0.45605	45.46	1.54	39.29	12.87	3	0
YNL215W	IES2	0	0	0	0	0	0	0	0
YAL028W	FRT2	-0.1637	0.24687	47.15	0.85	39.43	9.83	3	0
YNL205C	YNL205C	0	0	0	0	0	0	0	0
YAL027W	SAW1	-0.0703	0.59813	43.95	2.95	40.86	8.89	3	0
YIL095W	PRK1	-0.0245	0.82461	42.54	1.03	41.5	7.56	3	0
YAL026C	DRS2	-0.1536	0.501	39.23	8.65	33.2	11.17	3	0
YIL055C	YIL055C	0.0025	0.97678	41.86	4.29	41.96	3.85	3	0
YAL023C	PMT2	-0.1038	0.60756	41.4	5.86	37.1	12.02	3	0
YHR039C-B	YHR039C-B	0	0	0	0	0	0	0	0
YAL022C	FUN26	-0.0135	0.91006	44.84	0.55	44.24	8.67	3	0
YOL086C	ADH1	0	0	0	0	0	0	0	0
YAL021C	CCR4	0.1451	0.49753	45.16	10.74	51.72	10.8	3	0
YLR012C	YLR012C	-0.1505	0.32836	57.8	9.28	49.1	9.86	3	0
YML058W	SML1	-0.1347	0.2804	48.54	0.75	42	9.05	3	0
YLR013W	GAT3	-0.1087	0.12474	47.92	1.99	42.71	4.21	3	0
YML057W	CMP2	-0.0227	0.82361	44.8	4.12	43.79	6.17	3	0
YLR014C	PPR1	-0.1145	0.28022	46.78	3.93	41.43	6.31	3	0
YML058C-A	YML058C-A	0.0445	0.78208	41.78	6.34	43.64	8.84	3	0
YLR015W	BRE2	-0.0282	0.77115	37.46	4.5	36.41	3.77	3	0
YML056C	IMD4	-0.0205	0.88116	41.08	4.48	40.24	7.97	3	0
YLR016C	PML1	-0.122	0.50734	46.81	2.31	41.1	13.4	3	0
YLR017W	MEU1	-0.0384	0.70516	41.05	0.58	39.48	6.68	3	0
YML054C	CYB2	0.0561	0.55157	42.24	2.87	44.61	5.64	3	0
YLR018C	POM34	0.0491	0.82987	41.02	8.68	43.03	12.48	3	0
YML053C	YML053C	-0.1331	0.4724	44.61	4.66	38.68	12.11	3	0
YLR019W	PSR2	-0.0324	0.79303	41.5	3.91	40.16	7.33	3	0
YML052W	SUR7	-0.0286	0.85437	43.43	5.69	42.19	9.4	3	0
YLR020C	YEH2	0.0257	0.87524	44.52	3.55	45.66	11.29	3	0
YML051W	GAL80	0.1579	0.44502	43.04	6.62	49.84	12.23	3	0
YLR021W	IRC25	-0.2687	0.11389	39.56	6.38	28.93	6.53	3	0
YML050W	YML050W	0.02	0.83719	43.5	3.06	44.37	6.14	3	0
YLR023C	IZH3	-0.193	0.15862	52.02	3.89	41.97	9.27	3	0
YML048W	GSF2	-0.0239	0.87803	42.82	9.37	41.8	5.46	3	0
YLR024C	UBR2	-0.3345	0.07287	48.38	6.3	32.19	9.73	3	0
YML048W-A	YML048W-A	0.0743	0.66555	62.04	9.9	66.65	13.99	3	0
YPR036W	VMA13	0	0	0	0	0	0	0	0
YPR099C	YPR099C	0	0	0	0	0	0	0	0
YAL019W	FUN30	-0.0526	0.65057	46.93	4.15	44.46	7.7	3	0
YJR128W	YJR128W	0	0	0	0	0	0	0	0
YAL018C	YAL018C	0.1087	0.65892	43.97	2.3	48.74	17.23	3	0
YLR447C	VMA6	0	0	0	0	0	0	0	0
YAL017W	PSK1	-0.0616	0.55277	44.75	5.25	42	5.19	3	0
YIL159W	BNR1	0.1526	0.55317	38.67	6.27	44.57	14.51	3	0
YAL015C	NTG1	-0.0206	0.8466	43.09	4.32	42.21	6.07	3	0
YIL161W	YIL161W	0.1431	0.53684	42.71	4.57	48.83	15.01	3	0
YAL014C	SYN8	0.151	0.52342	40.57	4.89	46.69	14.38	3	0
YNL072W	RNH201	-0.0695	0.6877	51.6	11.7	48.02	8.31	3	0
YCR047C	BUD23	0	0	0	0	0	0	0	0
YAL011W	SWC3	0.2652	0.18476	41.04	3.25	51.93	11.32	3	0
YCR084C	TUP1	-1	0	0.14	0	0	0	1	0
YAL010C	MDM10	-0.0494	0.5807	39.5	5.37	37.55	1.71	3	0
YFR019W	FAB1	-0.0355	0.77082	40.7	6.64	39.25	4.52	3	0
YAL009W	SPO7	0.0897	0.67716	41.74	7.96	45.48	12.07	3	0
YAL008W	FUN14	-0.0485	0.7548	44.38	1.91	42.23	10.99	3	0
YAL007C	ERP2	0.1037	0.59862	58.72	2.18	64.81	18.35	3	0
YML037C	YML037C	-0.0082	0.91221	50.22	4.66	49.81	3.86	3	0
YLR027C	AAT2	-0.19	0.62574	17.22	9.53	13.94	4.95	3	0
YML035C	AMD1	0.015	0.89892	43.58	2.04	44.24	8.12	3	0
YLR028C	ADE16	-0.0946	0.09352	43.74	0.87	39.6	3.15	3	0
YML034W	SRC1	0.0418	0.80899	36.35	5.62	37.87	8.5	3	0
YLR042C	YLR042C	-0.0006	0.99618	41.9	3.25	41.87	7.66	3	0
YML035C-A	YML035C-A	0.0832	0.73176	35.52	5.47	38.48	12.81	3	0
YLR043C	TRX1	0.0004	0.99844	41.22	5.32	41.24	12.26	3	0
YML033W	YML033W	0.1118	0.51943	34.82	5.78	38.71	7.62	3	0
YLR044C	PDC1	-0.0568	0.82563	42.07	0.73	39.68	17.58	3	0
YML032C	RAD52	0.0052	0.9779	32.76	6.87	32.93	7.24	3	0
YLR046C	YLR046C	0.0854	0.5732	40.4	4.61	43.85	8.59	3	0
YML030W	YML030W	0.2447	0.17283	41.23	4.13	51.32	9.7	3	0
YLR047C	FRE8	0.0522	0.76886	45.11	9.71	47.46	8.58	3	0
YML029W	USA1	0.0726	0.75896	40.74	5.3	43.7	14.66	3	0
YLR048W	RPS0B	0.1089	0.46419	34.19	4.25	37.91	4.05	2	0
YML028W	TSA1	-0.0229	0.87341	36.83	6.26	35.98	5.9	3	0
YLR049C	YLR049C	0.0331	0.78907	43.26	4.18	44.7	7.6	3	0
YML026C	RPS18B	0.1542	0.39062	39.21	7.26	45.26	8.11	3	0
YLR053C	YLR053C	-0.0295	0.87595	45.28	8.22	43.94	11.19	3	0
YML024W	RPS17A	-0.0958	0.54133	40.54	5.28	36.65	8.6	3	0
YLR054C	OSW2	-0.1733	0.12992	55.81	5.8	46.14	6.63	3	0
YML020W	YML020W	0	0	0	0	0	0	0	0
YAL004W	YAL004W	-0.1854	0.17889	52.13	1.57	42.46	10.17	3	0
YAL005C	SSA1	-0.1097	0.44463	40.75	3.8	36.28	8.31	3	0
YAL002W	VPS8	0.0841	0.61905	38.19	5.51	41.4	8.74	3	0
YAR002W	NUP60	0.1231	0.68926	38.78	4.77	43.55	18.62	3	0
YAR003W	SWD1	-0.1661	0.45501	40.21	5.2	33.53	13	3	0
YAR014C	BUD14	0.0758	0.54197	44.29	0.4	47.64	8.73	3	0
YAR015W	ADE1	0.0067	0.96626	44.58	0.95	44.88	11.44	3	0
YAR018C	KIN3	0.3014	0.23757	39.1	3.98	50.88	14.16	3	0
YAR020C	PAU7	0.0182	0.92363	49.24	9.04	50.13	12.26	3	0
YAR023C	YAR023C	-0.0627	0.7045	48.76	2.01	45.7	12.83	3	0
YAR027W	UIP3	0.05	0.76437	46.98	6.99	49.33	10.59	3	0
YAR028W	YAR028W	0.0523	0.78796	62.56	12.84	65.83	14.97	3	0
YML019W	OST6	0.0115	0.91224	46.22	0.12	46.76	7.87	3	0
YML018C	YML018C	0.0223	0.86574	41.14	3.22	42.06	8.21	3	0
YLR057W	YLR057W	0.0042	0.97942	42.65	4.97	42.83	10.11	3	0
YML017W	PSP2	-0.0065	0.95661	42.87	4.74	42.59	6.79	3	0
YLR058C	SHM2	-0.1396	0.29592	46.44	4.28	39.96	8.31	3	0
YML016C	PPZ1	-0.1677	0.29674	42.92	5.14	35.72	9.04	3	0
YLR059C	REX2	0.1066	0.59403	44.08	2.52	48.77	13.84	3	0
YML014W	TRM9	-0.7035	0	14.69	0	4.36	0	1	0
YML013W	UBX2	-0.0839	0.32828	32.34	2.25	29.63	3.57	3	0
YML013C-A	YML013C-A	-0.3274	0.12131	32.47	3.72	21.84	8.62	3	0
YLR063W	YLR063W	-0.0493	0.75499	45.82	3.78	43.57	11.07	3	0
YML012W	ERV25	0.0164	0.8214	39.65	2.83	40.3	3.72	3	0
YLR064W	YLR064W	0.1558	0.38128	42.32	3.34	48.91	11.13	3	0
YML011C	RAD33	-0.0566	0.66689	41.34	7.56	39	4.37	3	0
YLR065C	YLR065C	-0.0358	0.80707	44.34	1.55	42.75	10.43	3	0
YML009c	MRPL39	0.2547	0.31053	36.16	2.26	45.37	13.56	3	0
YLR067C	PET309	0.1748	0.17938	39.03	3.66	45.85	6.28	3	0
YML008C	ERG6	-0.1642	0.3049	49.06	11.27	41	3.72	3	0
YLR068W	FYV7	-0.1585	0.28641	35.56	5.81	29.92	5.42	3	0
YML007W	YAP1	0.0584	0.67625	57.46	3.99	60.82	12.29	3	0
YLL039C	UBI4	-0.2358	0.30682	32.99	9.83	25.21	5.99	3	0
YAR029W	YAR029W	-0.0255	0.84052	45.11	6.28	43.96	6.83	3	0
YFR015C	GSY1	-0.0356	0.78965	42.52	7.8	41.01	4.86	3	0
YAR031W	PRM9	0.0008	0.99309	38.21	2.5	38.24	4.95	3	0
YAR030C	YAR030C	-0.0361	0.8461	46.12	2.67	44.45	13.67	3	0
YOL148C	SPT20	0	0	0	0	0	0	0	0
YAR035W	YAT1	-0.0637	0.56844	48.22	4.7	45.15	7.17	3	0
YGL206C	CHC1	0	0	0	0	0	0	0	0
YAR037W	YAR037W	0.0196	0.9316	45.52	1.56	46.41	16.88	3	0
YGL223C	TFI1	0	0	0	0	0	0	0	0
YAR040C	YAR040C	0.0776	0.4663	45.92	3.85	49.48	6.63	3	0
YLR399C	BDF1	-1	0	33.76	0	0	0	1	0
YAR042W	SWH1	-0.0232	0.88127	45.94	4.88	44.88	10.55	3	0
YML112W	CTK3	-0.4465	0.07945	14.65	2.16	8.11	4.34	3	0
YAR043C	YAR043C	-0.0137	0.89764	39.68	4.09	39.14	5.53	3	0
YDR300C	PRO1	0	0	0	0	0	0	0	0
YAR044W	YAR044W	-0.0577	0.68185	40.17	6.15	37.85	6.71	3	0
YPR072W	NOT5	0.1948	0	40.26	0	48.1	0	1	0
YAR047C	YAR047C	-0.0209	0.87783	43.46	0.92	42.55	9.56	3	0
YNL055C	POR1	0	0	0	0	0	0	0	0
YLL001W	DNM1	-0.1846	0.14885	49.7	8.27	40.52	3.3	3	0
YEL044W	IES6	0	0	0	0	0	0	0	0
YLL002W	RTT109	-0.0565	0.62032	44.67	6.84	42.15	4.43	3	0
YLR069C	MEF1	-0.1798	0.20361	39.57	5.77	32.45	5.71	3	0
YML006C	GIS4	-0.2908	0.10938	41.73	4.13	29.6	9.37	3	0
YLR070C	XYL2	-0.0395	0.82515	41.92	2.55	40.27	11.89	3	0
YML005W	TRM12	-0.106	0.19735	39.97	2.92	35.73	3.75	3	0
YLR072W	YLR072W	-0.0448	0.6716	44.43	2.18	42.43	7.23	3	0
YML004C	GLO1	0.137	0.40949	39.2	3.53	44.57	9.47	3	0
YLR073C	YLR073C	-0.0873	0.58064	45.6	10.6	41.62	4.44	3	0
YML003W	YML003W	-0.0008	0.99567	40.76	8.43	40.73	4.59	3	0
YLR074C	BUD20	0	0	0	0	0	0	0	0
YML002W	YML002W	-0.0535	0.66547	46.28	6.07	43.81	6.91	3	0
YLR077W	YLR077W	-0.0449	0.62555	44.43	4.51	42.43	4.75	3	0
YML001W	YPT7	-0.103	0.3476	37.69	1.98	33.81	6.01	3	0
YLR079W	SIC1	-0.024	0.91103	29.2	5.57	28.5	8.58	3	0
YMR002W	MIC17	-0.0394	0.73209	43.22	2.08	41.51	7.76	3	0
YLR080W	EMP46	0.011	0.91828	48.08	5.64	48.61	6.22	3	0
YMR003W	YMR003W	6.4488	0	3.7	0	27.57	0	1	0
YLR081W	GAL2	-0.1668	0.13761	48.21	4.42	40.17	6.08	3	0
YMR006C	PLB2	-0.0191	0.85802	45.04	4.23	44.18	6.54	3	0
YLR082C	SRL2	-0.0658	0.54241	40.06	4.94	37.43	4.77	3	0
YMR007W	YMR007W	0.057	0.73184	40.01	8.75	42.29	6.25	3	0
YLR083C	EMP70	-0.0556	0.73368	46.49	4.94	43.9	11.23	3	0
YMR008C	PLB1	-0.161	0.30703	51.53	2.37	43.23	12.06	3	0
YLR084C	RAX2	-0.155	0.0879	51.09	5.56	43.18	2.53	3	0
YMR009W	ADI1	-0.1756	0.20945	61.36	8.69	50.58	8.97	3	0
YER087W	YER087W	0.0886	0.53184	44.52	2.11	48.46	9.77	3	0
YLL005C	SPO75	-0.1517	0.08663	46.97	4.94	39.84	2.32	3	0
YHR010W	RPL27A	0	0	0	0	0	0	0	0
YDR138W	HPR1	0	0	0	0	0	0	0	0
YLL009C	COX17	0.0089	0.93686	44.82	6.8	45.22	4.57	3	0
YPR133W-A	TOM5	0	0	0	0	0	0	0	0
YLL010C	PSR1	-0.0943	0.43839	50.19	2.43	45.46	9.21	3	0
YGR167W	CLC1	0	0	0	0	0	0	0	0
YLL012W	YEH1	-0.087	0.58863	45.77	4.98	41.78	10.64	3	0
YCL007C	CWH36	0	0	0	0	0	0	0	0
YLL013C	PUF3	-0.04	0.45363	45.84	3.11	44	2.24	3	0
YLR148W	PEP3	0	0	0	0	0	0	0	0
YLL014W	YLL014W	-0.0069	0.92648	43.69	3.92	43.39	3.55	3	0
YER014C-A	BUD25	0	0	0	0	0	0	0	0
YLL015W	BPT1	-0.0448	0.50884	43.86	3.26	41.89	3.39	3	0
YEL036C	ANP1	0	0	0	0	0	0	0	0
YLL016W	YLL016W	-0.1799	0.2926	42.87	2.25	35.15	10.8	3	0
YJL140W	RPB4	0	0	0	0	0	0	0	0
YLL017W	YLL017W	0.0027	0.98043	42.14	6.64	42.25	3.7	3	0
YBR112C	CYC8	0	0	0	0	0	0	0	0
YER087W	YER087W	0	0	0	0	0	0	0	0
YLL020C	YLL020C	-0.0212	0.90707	55.45	6.09	54.27	15.24	3	0
YLR085C	ARP6	0.0384	0.46703	38.44	1.84	39.92	2.6	3	0
YMR010W	YMR010W	-0.1877	0.07322	42.81	4.09	34.78	4.06	3	0
YLR087C	CSF1	-0.0846	0.39639	35.26	3.93	32.28	3.77	3	0
YMR011W	HXT2	-0.0335	0.69288	43.84	3.54	42.37	4.83	3	0
YLR089C	ALT1	0	0	0	0	0	0	0	0
YMR012W	CLU1	0.0174	0.89533	40.8	2.18	41.51	8.5	3	0
YLR090W	XDJ1	-0.1324	0.3155	40.85	6.88	35.44	4.41	3	0
YNR014W	YNR014W	0.1706	0.47167	28.92	5.98	33.85	8.95	3	0
YLR091W	YLR091W	0.1364	0.37823	29.22	5.58	33.2	4.17	3	0
YMR015C	ERG5	0.1	0.46456	38.72	4.73	42.59	6.82	3	0
YLR092W	SUL2	0.019	0.87424	44.82	4.91	45.67	7.25	3	0
YMR016C	SOK2	0	0	0	0	0	0	0	0
YLR093C	NYV1	-0.0954	0.32474	47.96	6.95	43.38	1.3	3	0
YMR017W	SPO20	0.0357	0.7286	38.87	4.43	40.26	4.7	3	0
YLR094C	GIS3	-0.2139	0.07622	47.96	0.77	37.7	7.44	3	0
YMR018W	YMR018W	-0.0857	0.22808	43.28	3.84	39.57	2.37	3	0
YLR095C	IOC2	-0.0757	0.10928	41.5	1.89	38.36	1.86	3	0
YMR019W	STB4	-0.175	0.23209	41.28	8.16	34.06	3.53	3	0
YMR020W	FMS1	-0.1336	0.34648	42.4	6.65	36.73	6.36	3	0
YLR097C	HRT3	-0.2512	0.12333	46.37	4.82	34.72	9.17	3	0
YMR021C	MAC1	0.1698	0	21.88	0	25.59	0	1	0
YLR099C	ICT1	-0.0762	0.30521	46.85	2.78	43.28	4.47	3	0
YMR023C	MSS1	-0.2194	0.15329	47.61	6.62	37.16	7.87	3	0
YLR118C	YLR118C	-0.1313	0.28964	49.76	2.04	43.22	9.05	3	0
YMR034C	YMR034C	0	0	0	0	0	0	0	0
YLR102C	APC9	-0.1903	0.27242	40.1	3.82	32.47	9.66	3	0
YMR024W	MRPL3	0.0334	0.83339	42.52	9.34	43.94	5.71	3	0
YLR104W	YLR104W	-0.0807	0.38599	39.75	5.17	36.55	2.43	3	0
YLR107W	REX3	-0.2177	0.20922	40.76	7.47	31.88	7.07	3	0
YMR026C	PEX12	-0.0248	0.8684	36.31	8.55	35.41	2.24	3	0
YLR108C	YLR108C	0	0	0	0	0	0	0	0
YMR027W	YMR027W	0.0092	0.90258	36.54	2.4	36.87	3.75	3	0
YLR109W	AHP1	0	0	0	0	0	0	0	0
YMR029C	FAR8	0.0903	0.44476	35.1	2.75	38.26	5.86	3	0
YLR111W	YLR111W	0	0	0	0	0	0	0	0
YMR030W	RSF1	0.0826	0.74014	30.16	10.88	32.65	5.36	3	0
YLR112W	YLR112W	0	0	0	0	0	0	0	0
YMR031W-A	YMR031W-A	-0.1707	0.15115	42.52	3.91	35.26	5.92	3	0
YLR113W	HOG1	0	0	0	0	0	0	0	0
YLR114C	AVL9	0	0	0	0	0	0	0	0
YMR032W	HOF1	-0.1329	0.22351	47.8	3.28	41.45	6.9	3	0
YLR118C	YLR118C	0	0	0	0	0	0	0	0
YMR034C	YMR034C	-0.1478	0.44071	40.16	8.03	34.22	8.94	3	0
YLL021W	SPA2	0.0072	0.97082	62.22	11.43	62.66	16.26	3	0
YLL039C	UBI4	0	0	0	0	0	0	0	0
YLL024C	SSA2	-0.1438	0.47812	59.28	11.21	50.75	15.21	3	0
YLL025W	YLL025W	-0.0958	0.49239	52.74	7.19	47.69	9.09	3	0
YLL026W	HSP104	-0.1054	0.27638	52.63	5.76	47.08	5	3	0
YLL028W	TPO1	-0.124	0.40005	49.97	7.42	43.78	8.67	3	0
YLL029W	FRA1	-0.1373	0.47194	56.67	8.88	48.89	14.48	3	0
YLL032C	YLL032C	-0.1587	0.37899	58.33	8.98	49.07	13.51	3	0
YLL033W	IRC19	-0.206	0.30242	66.6	14.43	52.88	13.98	3	0
YLL038C	ENT4	-0.5759	0	0.52	0	0.22	0	1	0
YLL039C	UBI4	-0.1394	0.40132	79.64	14.87	68.54	14.1	3	0
YMR035W	IMP2	-0.209	0.56455	60.42	29.92	47.79	17.93	3	0
YMR252C	YMR252C	-0.0055	0.97465	47.2	10.76	46.94	7.69	3	0
YMR036C	MIH1	0.0729	0.81247	57.53	21.14	61.72	19.36	3	0
YMR253C	YMR253C	0.463	0.42613	39.93	15.05	58.42	21.67	2	1
YMR039C	SUB1	-0.0784	0.77549	59.55	19.84	54.88	17.57	3	0
YMR254C	YMR254C	-0.0285	0.91003	59.67	21.18	57.97	12.32	3	0
YMR144W	YMR144W	0	0	0	0	0	0	0	0
YMR255W	GFD1	0.0188	0.92672	59.02	18.52	60.13	6.64	3	0
YMR040W	YET2	0.0435	0.8509	56.8	18.04	59.28	11.45	3	0
YNL047C	SLM2	0	0	0	0	0	0	0	0
YMR041C	ARA2	0.1109	0.63477	51.11	13.56	56.78	13.49	3	0
YMR256C	COX7	0.0428	0.82035	51.6	15.1	53.81	4.58	3	0
YMR042W	ARG80	0.0611	0.72081	53.92	10.27	57.21	10.76	3	0
YMR257C	PET111	0.3649	0.20345	40.1	9.54	54.74	5.68	2	1
YMR044W	IOC4	0.0325	0.84535	51.5	12.23	53.18	6.68	3	0
YMR258C	YMR258C	0.0003	0.99859	53.13	15.77	53.15	2.26	3	0
YMR140W	SIP5	0	0	0	0	0	0	0	0
YMR259C	YMR259C	-0.1741	0.40728	65.43	13.91	54.05	16.16	3	0
YMR141C	YMR141C	0.1085	0.227	62.83	0.65	69.64	8.25	3	0
YMR261C	TPS3	0.0334	0.87662	58.34	19.3	60.29	6.67	3	0
YMR143W	RPS16A	-0.1924	0.40028	52.96	18.48	42.77	3.29	3	0
YMR262W	YMR262W	-0.002	0.99355	63.91	23.67	63.78	10.95	3	0
YMR144W	YMR144W	-0.1663	0.44956	66.16	18.87	55.16	12.72	3	0
YNL047C	SLM2	0.1757	0.41041	59.12	15.48	69.51	12.02	3	0
YNL276C	YNL276C	-0.0205	0.92965	47.41	13.53	46.43	11.8	3	0
YOR088W	YOR088W	0.3971	0.28506	37.75	8.47	52.75	11.97	2	1
YNL275W	BOR1	-0.9144	0.01188	32.08	4.55	2.75	0.3	2	1
YOR089C	VPS21	0.3463	0.14631	29.86	1.57	40.19	9.83	3	0
YNL273W	TOF1	-0.2498	0.61312	31.69	8.52	23.77	23.55	3	0
YOR090C	PTC5	0.7402	0.06207	30.27	5.1	52.68	6.53	2	1
YNL271C	BNI1	-1	0.00089	40.65	7.93	0	0	3	1
YOR091W	TMA46	0.4445	0.17749	33.37	1.06	48.21	15.68	3	0
YNL270C	ALP1	-1	0.00018	39.95	5.2	0	0	3	1
YOR092W	ECM3	0.3864	0.12103	39.62	0.3	54.93	8.3	2	1
YNL276C	YNL276C	0	0	0	0	0	0	0	0
YOR093C	YOR093C	0.2776	0.40919	44.48	9.77	56.83	13.74	2	1
YNL269W	BSC4	0	0	0	0	0	0	0	0
YOR292C	YOR292C	0	0	0	0	0	0	0	0
YNL268W	LYP1	0.0981	0.46121	43.17	5.13	47.41	7.4	3	0
YOR094W	ARF3	0.4934	0.08888	35.32	0.29	52.75	7.88	2	1
YNL266W	YNL266W	0.5565	0.07445	41.19	1.9	64.11	9.18	2	1
YOR289W	YOR289W	0.3655	0.01291	34.38	3.02	46.95	4.1	3	1
YNL265C	IST1	1.3514	0.43301	13.27	15.31	31.21	32.23	3	0
YOR290C	SNF2	-0.9678	3e-05	8.21	0.48	0.26	0.46	3	1
YNL264C	PDR17	0.6091	0.18101	37.12	6.5	59.73	14.44	2	1
YOR291W	YOR291W	0.1479	0.08847	43.75	4.51	50.22	2.17	3	0
YNL259C	ATX1	-0.0621	0.72662	54.62	5.53	51.23	14.66	3	0
YOR292C	YOR292C	-0.0643	0.65647	66.13	14.79	61.88	4.15	3	0
YMR145C	NDE1	-0.0058	0.98382	47.58	16.36	47.31	14.88	3	0
YMR264W	CUE1	-0.3163	0.11685	41.54	9.31	28.4	6.59	3	0
YMR147W	YMR147W	0.2489	0.27433	32.92	3.61	41.12	10.62	3	0
YMR265C	YMR265C	0.4576	0.045	35.95	5.04	52.41	0.86	2	1
YMR148W	YMR148W	0.5475	0.05378	31.07	1.45	48.08	10.79	3	1
YMR266W	RSN1	0.0856	0.57264	36.77	1.99	39.92	8.66	3	0
YMR151W	YIM2	0.454	0.33746	33.71	7.63	49.02	15.53	2	1
YMR267W	PPA2	0.7834	0.02314	23.12	0.85	41.24	3.88	2	1
YMR150C	IMP1	0.6258	0.08669	30.77	5.23	50.03	6.81	2	1
YMR269W	TMA23	0.6616	0.20153	33.56	6.84	55.77	15.28	2	1
YMR152W	YIM1	0.046	0.76414	46.71	8.88	48.86	7.45	3	0
YMR272C	SCS7	0.1699	0.23916	36.92	4.61	43.2	6.37	3	0
YMR153W	NUP53	0.4255	0.12901	40.12	3.41	57.19	9	2	1
YMR273C	ZDS1	0.4638	0.06731	37.8	4.61	55.33	4.97	2	1
YMR153C-A	YMR153C-A	0.0327	0.87868	50.3	12.15	51.95	12.6	3	0
YMR274C	RCE1	0.081	0.57022	36.83	1.98	39.82	8.13	3	0
YMR155W	YMR155W	0.3796	0.26765	39.51	5.29	54.51	12.9	2	1
YMR275C	BUL1	0.4114	0.04419	33.57	0.97	47.39	4.14	2	1
YMR156C	TPP1	0.371	0.13679	39.28	5.72	53.85	6.31	2	1
YMR276W	DSK2	0.0846	0.37391	47.83	4.59	51.87	5.29	3	0
YMR157C	YMR157C	0.3487	0.13266	44.17	7.23	59.56	5.09	2	1
YMR278W	PGM3	0.1488	0.12125	45.17	3.85	51.89	4.51	3	0
YMR158W-A	YMR158W-A	0.0604	0.63164	54.3	6.49	57.59	8.84	3	0
YMR280C	CAT8	-0.119	0.25391	72.08	11.03	63.5	1.73	3	0
YNL257C	SIP3	0.1309	0.71395	44.17	14.45	49.96	20.94	3	0
YOR293W	RPS10A	-0.1345	0.4937	30.7	6.3	26.57	7.11	3	0
YNL255C	GIS2	0.4339	0.208	32.42	3.77	46.49	15.8	3	0
YOR295W	UAF30	1.3716	0.2516	9.76	0.32	23.16	11.86	2	1
YNL254C	YNL254C	0.7774	0.22656	33.57	7.09	59.66	20.18	2	1
YOR296W	YOR296W	0.6783	0.11733	27.1	3.18	45.48	9.25	2	1
YNL253W	TEX1	0.1313	0.59642	38.32	7.11	43.35	13.4	3	0
YOR297C	TIM18	0.4498	0.01479	31.62	0.29	45.84	5.99	3	1
YNL249C	MPA43	0.2038	0.23803	44.53	11.19	53.61	1.87	3	0
YOR298W	MUM3	0.5503	0.14715	35.03	0.48	54.31	11.79	2	1
YNL248C	RPA49	-0.3724	0.05822	20.06	2.65	12.59	4.15	3	0
YOR299W	BUD7	0.4475	0.28684	41.09	6.99	59.47	16.67	2	1
YNL246W	VPS75	0.0703	0.68723	37.71	4.68	40.36	9.52	3	0
YOR301W	RAX1	0.4585	0.19008	36.65	4.22	53.46	11.42	2	1
YOR001W	RRP6	0.7464	0.03962	24.94	0.99	43.55	10.67	3	1
YOR302W	YOR302W	0	0	0	0	0	0	0	0
YOR002W	ALG6	0.1315	0.4356	40.35	6.23	45.66	8.6	3	0
YOR303W	CPA1	0	0	0	0	0	0	0	0
YOR003W	YSP3	0.2546	0.12346	40.12	2.43	50.34	8.76	3	0
YOR304C-A	YOR304C-A	0.0919	0.50903	45.8	8.51	50.01	5.37	3	0
YOR005C	DNL4	0.4175	0.00165	37.95	2.42	53.8	2.72	3	1
YOR304W	ISW2	-0.14	0.26074	47.23	6.09	40.62	6.28	3	0
YOR006C	YOR006C	-0.0646	0.52435	49.92	3.42	46.7	7.25	3	0
YOR305W	YOR305W	0	0	0	0	0	0	0	0
YMR159C	ATG16	0.1335	0.50739	48.3	14.05	54.75	6.2	3	0
YMR282C	AEP2	0.1044	0.64795	39.93	11.2	44.1	9.45	3	0
YMR161W	HLJ1	0.5825	0.13707	32.14	0.15	50.86	10.96	2	1
YMR283C	RIT1	0.0395	0.82387	36.65	5.75	38.09	8.86	3	0
YMR162C	DNF3	0.3711	0.22455	31.98	0.52	43.85	14.31	3	0
YMR284W	YKU70	0.4801	0.181	29.3	2.79	43.36	9.45	2	1
YMR163C	INP2	0.2913	0.34206	37.75	9.07	48.74	8.73	2	1
YMR285C	NGL2	0.4003	0.29814	37.53	6.05	52.55	14	2	1
YMR164C	MSS11	0.2653	0.26844	39.17	1.94	49.56	13.88	3	0
YMR286W	MRPL33	-0.4065	0.01983	30.4	1.54	18.04	5.48	3	1
YMR166C	YMR166C	0.3601	0.30354	37.19	9.99	50.58	9.52	2	1
YMR287C	DSS1	0.3806	0.06828	36.38	1.9	50.22	5.05	2	1
YMR167W	MLH1	0.1576	0.47815	35.61	1.71	41.22	12.31	3	0
YMR289W	ABZ2	0.6185	0.06484	34.43	3.47	55.73	7.28	2	1
YMR169C	ALD3	0.3624	0.17728	43.56	5.25	59.34	9.56	2	1
YMR291W	YMR291W	0.3051	0.05209	37.44	0.87	48.86	3.74	2	1
YMR170C	ALD2	0.3251	0.16891	40.74	4.27	53.98	7.77	2	1
YMR292W	GOT1	0.4267	0.05419	41.78	2.57	59.61	5.55	2	1
YMR172C-A	YMR172C-A	0.4383	0.0726	40.7	0.7	58.55	7.16	2	1
YMR293C	YMR293C	0.0936	0.64495	44.23	0.35	48.37	14.41	3	0
YMR173W-A	YMR173W-A	0.114	0.62962	46.81	7.8	52.15	15.92	3	0
YMR294W	JNM1	0.5935	0.14642	28.78	0.3	45.86	10.42	2	1
YMR174C	PAI3	0.0164	0.85339	48.5	4.02	49.29	5.71	3	0
YMR294W-A	YMR294W-A	0.0646	0.67779	71.99	17.25	76.64	5.18	3	0
YOR007C	SGT2	0.1328	0.64612	50.21	19.94	56.88	12.06	3	0
YOR307C	SLY41	0.6366	0.14263	31.1	1.28	50.9	11.82	2	1
YOR008C	SLG1	-0.2319	0.35278	34.23	9.87	26.29	8.59	3	0
YOR308C	SNU66	0.7753	0.24476	29.98	4.51	53.22	19.66	2	1
YOR009W	TIR4	0.1848	0.39469	39.17	5.96	46.41	11.74	3	0
YOR311C	DGK1	0.5637	0.14782	30.93	3.07	48.36	10.26	2	1
YOR010C	TIR2	0.6012	0.02013	28.24	0.5	45.21	7.85	3	1
YOR312C	RPL20B	-0.2817	0.4026	27.52	3.88	19.77	13.82	3	0
YOR011W	AUS1	0.1573	0.25884	36.54	0.36	42.29	7.56	3	0
YOR313C	SPS4	0.3128	0.26935	40.89	8.35	53.68	8.55	2	1
YOR012W	YOR012W	0.483	0.01209	31.29	1.21	46.4	2.04	2	1
YOR314W	YOR314W	0.1264	0.35962	42.75	6.25	48.15	6.55	3	0
YOR013W	IRC11	0.4518	0.02261	38.82	3.48	56.36	1.51	2	1
YOR315W	SFG1	-0.0887	0.54728	45.4	8.94	41.37	5.73	3	0
YOR014W	RTS1	0.0588	0.66561	24.8	3.56	26.26	4.09	3	0
YOR316C	COT1	0.4375	0.16834	43.2	6.08	62.1	11.05	2	1
YOR015W	YOR015W	0.3493	0.26566	40.3	8.75	54.38	9.63	2	1
YOR318C	YOR318C	0.1499	0.36325	43.93	2.46	50.51	10.85	3	0
YOR016C	ERP4	0.0178	0.90723	47.3	5.52	48.14	10.35	3	0
YOR320C	GNT1	0.3619	0.12645	37.68	2.51	51.32	12.01	3	0
YOR017W	PET127	0.0151	0.90955	48.45	8.65	49.18	5.96	3	0
YOR321W	PMT3	0.1843	0.17556	45.13	1.32	53.45	8.66	3	0
YOR018W	ROD1	0.4286	0.08112	45.61	5.44	65.16	6.39	2	1
YOR322C	LDB19	-0.0506	0.53847	63.23	4.63	60.04	6.82	3	0
YMR175W	SIP18	0.375	0.35306	39.91	9.24	54.87	15.02	2	1
YMR295C	YMR295C	-0.0121	0.95398	44.89	9.88	44.35	11.7	3	0
YMR176W	ECM5	0.2717	0.31114	36.05	6.7	45.85	13.03	3	0
YMR297W	PRC1	0.7152	0.14665	30.08	1.99	51.6	12.99	2	1
YMR177W	MMT1	0.2057	0.32075	32.41	3.74	39.07	9.48	3	0
YMR299C	DYN3	0.4047	0.01151	28.68	1.17	40.28	4.39	3	1
YMR178W	YMR178W	0.4405	0.14686	31.14	1.42	44.85	8.27	2	1
YMR300C	ADE4	0.354	0.12723	37.2	5.89	50.37	4.42	2	1
YMR179W	SPT21	0.1477	0.32415	35.32	6.73	40.54	4.4	3	0
YMR302C	YME2	0.5341	0.10863	37.46	4.33	57.46	9.2	2	1
YMR180C	CTL1	0.0551	0.80649	45.31	7.03	47.81	14.94	3	0
YMR303C	ADH2	0.3987	0.06502	39.65	4.17	55.45	4.31	2	1
YMR182C	RGM1	0.1734	0.1398	38.56	3.43	45.24	5.28	3	0
YMR304W	UBP15	-0.0744	0.565	42.67	6.32	39.5	6.09	3	0
YMR183C	SSO2	0.1919	0.28742	40.54	0.94	48.31	10.95	3	0
YMR304C-A	YMR304C-A	0.0587	0.74698	48.18	9.53	51.01	10.48	3	0
YMR184W	ADD37	0.5712	0.21867	34.53	0.27	54.25	15.75	2	1
YMR305C	SCW10	0.4049	0.13392	39.87	1.78	56.01	9.14	2	1
YMR186W	HSC82	0.4828	0.27557	40.22	8.43	59.64	16.44	2	1
YMR306C-A	YMR306C-A	0.0218	0.89247	45.73	3.8	46.73	11.37	3	0
YMR187C	YMR187C	0.0651	0.66874	47.19	8.02	50.26	8.29	3	0
YMR307W	GAS1	0.4656	0.01972	26.54	0.53	38.89	5.66	3	1
YMR188C	MRPS17	0.0556	0.6392	46.24	7.79	48.81	4.07	3	0
YMR310C	YMR310C	-0.1249	0.29156	68.5	9.76	59.95	7.33	3	0
YOR019W	YOR019W	-0.053	0.82947	54.62	17.3	51.73	13.26	3	0
YOR323C	PRO2	-1	0	0.81	0	0	0	1	0
YOR021C	YOR021C	0.278	0.37211	36.96	8.72	47.23	9.28	2	1
YOR324C	FRT1	0.663	0.12535	31.42	5.67	52.24	10.06	2	1
YOR022C	YOR022C	0.6883	0.02124	25.86	1.59	43.65	8.23	3	1
YOR327C	SNC2	0.3455	0.04019	34.15	2.93	45.95	1.82	2	1
YOR023C	AHC1	-0.0154	0.92238	44.29	5.25	43.61	10.14	3	0
YOR328W	PDR10	0.4613	0.16367	31.93	1.61	46.65	9.52	2	1
YOR024W	YOR024W	0.399	0.10531	39.89	3.61	55.81	7.08	2	1
YOR330C	MIP1	0.626	0.08062	27.22	1.02	44.26	7.22	2	1
YOR025W	HST3	0.5472	5e-05	36.7	0.03	56.78	0.21	2	1
YOR332W	VMA4	0.2044	0.41209	40.43	0.43	48.69	11.36	2	0
YOR026W	BUB3	0.2493	0.51215	25.38	2.18	31.7	15.09	3	0
YOR334W	MRS2	0.1082	0.72052	46.09	0.69	51.07	17.11	2	0
YOR027W	STI1	0.062	0.70132	42.38	1.78	45.01	10.9	3	0
YOR337W	TEA1	0.5693	0.02031	35.01	2.44	54.95	8.93	3	1
YOR028C	CIN5	0.356	0.07907	40.45	4.19	54.85	4.42	2	1
YOR338W	YOR338W	0.2019	0.07074	39.42	2.27	47.38	5.16	3	0
YOR029W	YOR029W	0.1117	0.16942	43.43	3.48	48.28	3.62	3	0
YOR339C	UBC11	-0.0342	0.84202	49.28	8.46	47.59	10.81	3	0
YOR030W	DFG16	-0.343	0.08631	33.53	1.33	22.03	8.7	3	0
YOR342C	YOR342C	-0.0002	0.99717	48.2	3.68	48.19	3.29	3	0
YOR031W	CRS5	0.0544	0.82734	42.19	8.76	44.48	14.66	3	0
YOR343C	YOR343C	-0.0282	0.88894	65.4	18.43	63.56	11.01	3	0
YMR189W	GCV2	-0.0117	0.96476	48.36	15.67	47.79	13.68	3	0
YNL339C	YRF1-6	0.3722	0.27071	36.64	10.54	50.28	7.25	2	1
YMR190C	SGS1	0.0174	0.95497	34.31	9.38	34.91	14.45	3	0
YNL338W	YNL338W	0.5729	0.09649	33.43	3.24	52.59	8.49	2	1
YMR191W	SPG5	0.1911	0.59473	31.87	5.29	37.96	17.49	3	0
YNL336W	COS1	0.3525	0.22256	34.88	8.45	47.18	5.25	2	1
YMR192W	GYL1	0.0325	0.88146	37.96	2.06	39.19	13.31	3	0
YNL335W	YNL335W	0.3129	0.1063	33.29	3.75	43.71	3.64	2	1
YMR193W	MRPL24	0.1065	0.58759	41.48	5.87	45.89	11.59	3	0
YNL334C	SNO2	0.4982	0.21695	37.53	5.61	56.23	13.76	2	1
YMR194W	RPL36A	0.1248	0.45294	40.49	0.34	45.54	10.53	3	0
YNL333W	SNZ2	0.1921	0.20933	38.04	6.34	45.34	5.62	3	0
YMR193C-A	YMR193C-A	0.3934	0.04867	39.36	0.8	54.84	4.95	2	1
YNL332W	THI12	0.0644	0.72805	41.48	4.97	44.15	11.37	3	0
YMR195W	ICY1	0.3178	0.0708	41.42	4.15	54.58	3.19	2	1
YNL330C	RPD3	0.5233	0.02853	32.46	1.19	49.45	8.7	3	1
YMR196W	YMR196W	0.3829	0.03277	39.33	3.68	54.39	1.43	2	1
YNL329C	PEX6	0.3374	0.24112	37.38	6.15	49.99	8.9	2	1
YMR198W	CIK1	0.373	0.27449	29.35	5.61	40.3	8.74	2	1
YNL328C	MDJ2	0.2689	0.18313	39.86	1.41	50.58	11.46	3	0
YMR199W	CLN1	-0.0027	0.985	48.96	10.38	48.83	4.46	3	0
YNL327W	EGT2	0.0806	0.47886	48.09	6.24	51.97	5.92	3	0
YMR201C	RAD14	0.0064	0.96628	43.26	6.98	43.54	8.06	3	0
YNL326C	PFA3	0.0736	0.77026	57.41	16.36	61.64	16.76	3	0
YOR032C	HMS1	0.0798	0.75934	45.42	12.99	49.04	14.05	3	0
YOR344C	TYE7	0.1711	0.35451	35.6	4.41	41.69	9.07	3	0
YOR033C	EXO1	-1	2e-05	39.06	0.27	0	0	2	1
YOR346W	REV1	0.4649	0.25314	32.02	4.29	46.91	12.54	2	1
YOR034C	AKR2	0.5807	0.01953	27.47	0.4	43.43	7.31	3	1
YOR347C	PYK2	0.0909	0.60357	39.68	6.46	43.28	9.03	3	0
YOR035C	SHE4	0.4225	0.44864	31.12	11.96	44.27	15.9	2	1
YOR348C	PUT4	0.5165	0.21275	34.4	9.16	52.18	10.48	2	1
YOR036W	PEP12	-0.9351	0.00108	17.73	0.26	1.15	0.73	2	1
YOR349W	CIN1	0.065	0.59746	41.02	3.66	43.68	7.18	3	0
YOR037W	CYC2	0.3485	0.06966	33.59	1.48	45.29	4.37	2	1
YOR350C	MNE1	0.603	0.02274	27.53	1.8	44.12	7.78	3	1
YOR038C	HIR2	0.1398	0.42302	36.77	4.07	41.91	9.12	3	0
YOR351C	MEK1	0.0847	0.49192	38.95	4.51	42.24	6.07	3	0
YOR039W	CKB2	0.35	0.00672	29.21	1.18	39.43	0.16	2	1
YOR352W	YOR352W	0.3103	0.02398	37.85	0.92	49.6	2.45	2	1
YOR040W	GLO4	0.0488	0.73455	44.2	7.01	46.35	7.53	3	0
YOR354C	MSC6	0.2655	0.11146	36.11	4	45.7	7.11	3	0
YOR041C	YOR041C	0.0601	0.65202	44.37	4.08	47.04	8.57	3	0
YOR355W	GDS1	0.0906	0.47383	33.57	0.2	36.62	6.67	3	0
YOR042W	CUE5	0.0465	0.70156	43.99	7.79	46.04	3.66	3	0
YOR356W	YOR356W	0.0894	0.61917	42.76	1.48	46.58	12.22	3	0
YOR043W	WHI2	-0.1106	0.19349	42.75	3.18	38.02	4.17	3	0
YOR357C	SNX3	0.0601	0.81805	55.09	20.72	58.4	10.76	3	0
YMR202W	ERG2	0.1019	0.40198	38.82	4.75	42.78	5.56	3	0
YNL324W	YNL324W	0.2739	0.3801	38.02	7.6	48.43	10.77	2	1
YMR204C	INP1	0.2269	0.27632	35.22	0.27	43.21	10.98	3	0
YNL325C	FIG4	0.7003	0.07811	25.8	0.19	43.87	13.29	3	1
YMR205C	PFK2	0.4254	0.22327	31.2	4.65	44.48	9.71	2	1
YNL323W	LEM3	0.4264	0.11519	31.95	0.84	45.57	7.13	2	1
YMR206W	YMR206W	0.4521	0.31568	34.11	4.58	49.54	15.78	2	1
YNL322C	KRE1	0.4178	0.21277	31.92	8.81	45.26	5.62	2	1
YMR207C	HFA1	0.4824	0.16958	29.13	3.6	43.18	8.71	2	1
YNL321W	VNX1	0.4362	0.06855	29	5.05	41.65	7.27	3	1
YMR210W	YMR210W	0.1765	0.19687	42.37	8.27	49.85	1.33	3	0
YNL320W	YNL320W	0.0066	0.96349	42.57	8.75	42.85	4.82	3	0
YMR214W	SCJ1	0.3286	0.07772	33.52	1.49	44.54	7.95	3	0
YNL319W	YNL319W	0.3967	0.19143	36.92	7.16	51.56	7.9	2	1
YMR215W	GAS3	0.0813	0.51452	42.41	4.16	45.86	7.25	3	0
YNL318C	HXT14	0.5238	0.07726	33.08	0.34	50.4	7.23	2	1
YMR216C	SKY1	0.4247	0.02795	31.11	2.57	44.32	1.9	2	1
YNL314W	DAL82	-0.0467	0.74377	46.28	8.2	44.12	6.86	3	0
YMR219W	ESC1	0.195	0.11265	38.21	1.69	45.66	6.14	3	0
YNL311C	YNL311C	0.1176	0.48382	42.38	6.31	47.36	9.25	3	0
YMR221C	YMR221C	-0.0105	0.94006	48.29	7.68	47.79	7.79	3	0
YNL309W	STB1	0.0606	0.5658	47.03	4.27	49.88	6.64	3	0
YMR222C	FSH2	-0.0332	0.77089	48.15	7.55	46.55	4.69	3	0
YNL053W	MSG5	0.0294	0.55401	62.97	2.12	64.82	4.49	3	0
YOR044W	IRC23	0.3717	0.42181	41.91	14.53	57.49	16.5	2	1
YOR358W	HAP5	0.3329	0.15813	31	2.93	41.32	5.93	2	1
YOR045W	TOM6	0.116	0.57994	35.84	7.25	40	9.53	3	0
YOR359W	VTS1	-0.1198	0.80612	26.44	1.44	23.27	20.88	3	0
YOR047C	STD1	0.5194	0.23619	33.85	5.95	51.44	13.62	2	1
YOR360C	PDE2	0.2629	0.48459	34.43	5.22	43.48	19.7	3	0
YOR049C	RSB1	0.2973	0.34224	33.64	7.33	43.64	8.8	2	1
YOR363C	PIP2	0.0966	0.62101	35.31	9.39	38.71	5.81	3	0
YOR050C	YOR050C	0.0288	0.87049	38.48	2.36	39.59	10.77	3	0
YOR365C	YOR365C	0.1277	0.50811	36.42	7.1	41.07	8.53	3	0
YOR051C	YOR051C	0.6425	0.09085	29.26	2.28	48.07	8.31	2	1
YOR367W	SCP1	0.3509	0.2047	30.04	4.18	40.58	11.31	3	0
YOR052C	YOR052C	0.2633	0.42745	37.44	8.74	47.3	11.09	2	1
YOR368W	RAD17	0.2224	0.1263	35.31	0.5	43.16	7.04	3	0
YOR053W	YOR053W	0.1958	0.1619	38.44	3.91	45.96	6.53	3	0
YOR371C	GPB1	0.1194	0.50414	43.93	4.81	49.18	11.42	3	0
YOR054C	VHS3	0.4091	0.0257	30.72	2.75	43.28	5.65	3	1
YOR374W	ALD4	0.1075	0.4627	40.18	4.08	44.5	8.27	3	0
YOR055W	YOR055W	0.0106	0.95485	44.48	8.01	44.95	10.87	3	0
YOR375C	GDH1	0.1033	0.57202	41.56	3.87	45.86	11.46	3	0
YOR058C	ASE1	0.0082	0.95926	44.79	8.73	45.16	7.84	3	0
YOR376W	YOR376W	0.2796	0.00103	38.03	0.33	48.66	0.36	2	1
YOR059C	YOR059C	-0.1201	0.42956	47.31	7.08	41.62	8.7	3	0
YOR377W	ATF1	0.1445	0.37832	57.59	8.12	65.91	12.09	3	0
YMR223W	UBP8	0.0821	0.58105	34.43	3.42	37.26	7.42	3	0
YNL305C	YNL305C	0.3472	0.15462	38.06	5.36	51.27	6.4	2	1
YMR224C	MRE11	0.4622	0.32612	26.68	5.59	39.02	12.31	2	1
YNL304W	YPT11	0.4599	0.14685	30.81	3.96	44.98	7.71	2	1
YMR225C	MRPL44	0.4113	0.05701	30.5	0.89	43.05	8.15	3	1
YNL303W	YNL303W	0.1586	0.30207	38.02	1.61	44.05	8.68	3	0
YMR226C	YMR226C	0.1316	0.4918	35.35	6.44	40.01	8.5	3	0
YNL302C	RPS19B	1.0692	0.07284	18.49	0.9	38.26	7.94	2	1
YMR228W	MTF1	0.0081	0.95989	42.15	4.91	42.49	9.96	3	0
YNL301C	RPL18B	0.4273	0.05246	33.77	2.75	48.2	4.02	2	1
YMR230W	RPS10B	0.0689	0.73022	36.26	6.24	38.76	9.9	3	0
YNL299W	TRF5	0.4558	0.15886	34.81	6.78	50.67	7.62	2	1
YMR231W	PEP5	0.1598	0.36081	38.66	7.53	44.84	7.14	3	0
YNL298W	CLA4	-0.1816	0.52344	43.32	14.63	35.45	12.92	3	0
YMR232W	FUS2	0.3437	0.10415	32.53	4.35	43.71	3.44	2	1
YNL086W	YNL086W	0.4156	0.10074	33.35	2.13	47.22	6.4	2	1
YMR233W	TRI1	0.4716	0.09445	33.8	3.06	49.73	6.81	2	1
YNL297C	MON2	0.6929	0.13284	15.49	0.11	26.22	6.16	2	1
YMR234W	RNH1	0.0763	0.66086	43.48	8.59	46.8	8.58	3	0
YNL295W	YNL295W	0.0245	0.82552	36.86	2.33	37.77	6.24	3	0
YMR237W	BCH1	0.2071	0.06935	43.17	4.41	52.11	4.48	3	0
YNL294C	RIM21	-0.4764	0.02746	37.49	1.6	19.63	8.98	3	1
YMR238W	DFG5	0.0442	0.65738	47.92	5.41	50.04	5.44	3	0
YNL293W	MSB3	0.113	0.61604	56.26	18.74	62.62	7.77	3	0
YOR061W	CKA2	0.127	0.28076	30.47	3.76	34.34	3.85	3	0
YOR378W	YOR378W	-0.0195	0.90074	40.8	9.19	40.01	4.86	3	0
YOR062C	YOR062C	-0.0521	0.76121	41.05	5.63	38.91	9.89	3	0
YOR380W	RDR1	0.0223	0.89178	37.88	8.63	38.72	5.26	3	0
YOR064C	YNG1	0.1562	0.49252	36.81	5.28	42.56	12.1	3	0
YOR381W	FRE3	0.2321	0.30116	30.6	3.53	37.7	9.75	3	0
YOR065W	CYT1	0.5488	0.01099	26.51	2.13	41.06	0.42	2	1
YOR382W	FIT2	0.0325	0.84778	42.41	9.53	43.79	6.74	3	0
YOR066W	MSA1	0.1733	0.12869	33.55	2.35	39.37	4.72	3	0
YOR383C	FIT3	0.1084	0.43511	36.39	3.7	40.34	6.96	3	0
YOR067C	ALG8	0.1013	0.6037	34.54	5.08	38.04	9.5	3	0
YOR384W	FRE5	0.3489	0.13146	32.34	3.25	43.63	5.56	2	1
YOR068C	VAM10	0.1272	0.46831	30.43	1.9	34.3	8.16	3	0
YOR385W	YOR385W	0.1682	0.26433	40.82	7.07	47.69	5.83	3	0
YOR069W	VPS5	0.1665	0.13908	30.88	4.52	36.03	1.71	3	0
YOR386W	PHR1	-0.042	0.82719	47.18	10.23	45.2	10.61	3	0
YOR070C	GYP1	0.4891	0.05886	28.03	0.89	41.74	4.84	2	1
YOL001W	PHO80	-0.9602	5e-05	28.59	1.65	1.14	1.97	3	1
YOR071C	NRT1	0.0848	0.49863	43.03	4.03	46.68	7.49	3	0
YOL002C	IZH2	0.118	0.52873	39.09	1.88	43.7	11.45	3	0
YOR072W	YOR072W	-0.0675	0.74876	51.33	13.73	47.87	10.82	3	0
YOL003C	PFA4	0.0139	0.92406	47.59	6.94	48.25	8.85	3	0
YOR073W	SGO1	-0.9199	0.36732	15.45	17.31	1.24	1.75	2	1
YOL004W	SIN3	-1	2e-05	42.29	3.22	0	0	3	1
YOR076C	SKI7	0.069	0.74101	45.15	9.48	48.26	11.93	3	0
YOL006C	TOP1	-0.0118	0.94174	48.59	9.71	48.01	8.28	3	0
YOR087W	YVC1	0	0	0	0	0	0	0	0
YOL018C	TLG2	0	0	0	0	0	0	0	0
YOR078W	BUD21	0.4966	0.016	26.97	0.5	40.36	5.76	3	1
YOL007C	CSI2	0.3272	0.01723	33.45	1.11	44.4	1.74	2	1
YOR079C	ATX2	0.1574	0.48581	31.95	3.49	36.97	10.81	3	0
YOL008W	COQ10	0.0553	0.76652	37.08	5.36	39.13	9.8	3	0
YOR080W	DIA2	0.0076	0.96574	41.16	8.02	41.47	8.74	3	0
YOL009C	MDM12	-0.0637	0.53494	37.38	3.11	35	5.23	3	0
YOR081C	TGL5	-0.0968	0.57344	42.49	7.81	38.38	8.63	3	0
YOL011W	PLB3	-0.0578	0.77173	47.63	13.3	44.87	7.7	3	0
YOR082C	YOR082C	0.0656	0.76349	41.29	11.12	44	9.4	3	0
YOL012C	HTZ1	-0.0523	0.3956	45.28	4.14	42.91	1.22	3	0
YOR083W	WHI5	0.5228	5e-05	32.33	0.17	49.24	0.04	2	1
YOL013C	HRD1	-0.0731	0.50667	47.64	5.37	44.16	6.31	3	0
YOR084W	LPX1	0.0056	0.96975	42.97	8.85	43.21	5.4	3	0
YOL014W	YOL014W	0.105	0.43454	42.78	6.47	47.27	6.2	3	0
YOR085W	OST3	-0.1124	0.5126	45.9	6.75	40.74	10.46	3	0
YOL015W	IRC10	-0.1384	0.5026	48.88	14.26	42.12	7.09	3	0
YOR086C	TCB1	-0.1065	0.36212	43.7	5.2	39.05	5.86	3	0
YOL017W	ESC8	-0.2183	0.10436	53.59	9.65	41.89	0.7	3	0
YOR087W	YVC1	-0.0604	0.80361	50.8	15.75	47.73	12.33	3	0
YOL018C	TLG2	-0.063	0.63588	66.46	10.07	62.27	9.99	3	0
YMR241W	YHM2	-0.3287	0.28381	75.41	32.48	50.62	12.24	3	0
YNL089C	YNL089C	-0.0751	0.8078	64.01	22.65	59.2	22.65	3	0
YMR251W-A	HOR7	0	0	0	0	0	0	0	0
YNL291C	MID1	0	0	0	0	0	0	0	0
YMR242C	RPL20A	0.0871	0.64794	43.38	5.9	47.15	11.9	3	0
YNL291C	MID1	0.0123	0.93688	47.88	5.08	48.47	11.01	3	0
YMR243C	ZRC1	0.1109	0.43068	51.69	7.29	57.42	8.69	3	0
YNL289W	PCL1	-0.0565	0.84342	57.71	21.67	54.45	15.74	3	0
YMR244W	YMR244W	0.0556	0	19.17	0	20.24	0	1	0
YNL288W	CAF40	0.2058	0.29211	36.96	0.62	44.56	7.56	2	0
YMR245W	YMR245W	-0.0824	0.65042	62.77	16.95	57.6	6.96	3	0
YNL286W	CUS2	-0.1162	0.61263	61.35	18.14	54.22	13.33	3	0
YMR244C-A	YMR244C-A	-0.4179	0.05626	60.73	14.53	35.35	7.84	3	0
YNL285W	YNL285W	-0.0539	0.68271	50.63	9.88	47.9	4.24	3	0
YMR246W	FAA4	-0.3938	0.02754	52.32	9.5	31.72	4.54	3	1
YNL283C	WSC2	-0.1058	0.25235	69.52	0.39	62.16	6.52	2	0
YMR247C	RKR1	-0.2169	0.15545	64.9	13.84	50.82	1.78	3	0
YNL281W	HCH1	-0.0206	0.89042	53.18	6.95	52.09	10.92	3	0
YMR250W	GAD1	0.402	0.05594	41.03	0.16	57.52	5.76	2	1
YNL280C	ERG24	-0.1857	0.52011	65.65	19.25	53.46	22.99	3	0
YMR251W	GTO3	-0.0511	0.78361	66.53	14.68	63.12	13.67	3	0
YNL278W	CAF120	-0.1424	0.02876	83.48	0.42	71.59	2.88	2	1
YMR251W-A	HOR7	-0.0623	0.754	77.01	20.92	72.22	13.25	3	0
YNL096C	RPS7B	0.0127	0.94974	66.23	16.95	67.07	13.72	3	0
YOL019W	YOL019W	-0.0375	0.90107	53.59	16.47	51.58	20.46	3	0
YPL222W	YPL222W	0.1248	0.70559	42.47	3.99	47.78	22.27	3	0
YOL020W	TAT2	-0.0493	0.88117	50.29	13.16	47.82	23.52	3	0
YPL221W	FLC1	-0.1445	0.65043	45.74	9.83	39.13	21.25	3	0
YOL023W	IFM1	-0.1828	0.55186	44.89	9.28	36.68	19.84	3	0
YPL220W	RPL1A	-0.2927	0.35245	51.87	11.53	36.69	22.19	3	0
YOL024W	YOL024W	-0.25	0.31551	59.31	15.85	44.48	15.83	3	0
YPL219W	PCL8	0.3911	0.01966	39.07	0.57	54.34	3.02	2	1
YOL025W	LAG2	-0.1312	0.70337	44.89	7.6	39	23.74	3	0
YPL216W	YPL216W	-0.0094	0.96731	45.27	7.03	44.85	15.43	3	0
YOL027C	MDM38	0.0442	0.89315	38.34	10.04	40.04	17.89	3	0
YPL215W	CBP3	0.0788	0.86565	43.89	11.8	47.34	31.05	3	0
YOL028C	YAP7	0.0007	0.99823	42.66	5.06	42.69	22.65	3	0
YPL214C	THI6	-0.0905	0.75164	49.25	11.75	44.79	19.51	3	0
YOL032W	OPI10	0	0	0	0	0	0	0	0
YPL213W	LEA1	-0.0096	0.97211	49.57	6.27	49.09	21.38	3	0
YOL029C	YOL029C	-0.1513	0.65078	59.73	15.41	50.69	28.1	3	0
YPL222W	YPL222W	0	0	0	0	0	0	0	0
YOL030W	GAS5	-0.0029	0.98994	59.5	16.64	59.33	14.54	3	0
YPL212C	PUS1	-0.1298	0.75066	54.12	15.01	47.1	32.45	3	0
YOL031C	SIL1	-0.1823	0.62517	55.95	19.9	45.75	26.86	3	0
YPL208W	RKM1	-0.0924	0.78882	54.97	12.54	49.89	28.06	3	0
YOL032W	OPI10	0.2773	0.00028	58.07	0.34	74.17	0.17	2	1
YPL207W	TYW1	-0.0086	0.97459	62.93	12.01	62.39	25.09	3	0
YPL102C	YPL102C	-0.1994	0.38477	32.58	5.49	26.08	10.15	3	0
YDR068W	DOS2	-0.1088	0.49769	40.28	0.32	35.9	10.18	3	0
YPL100W	ATG21	-0.2172	0.38199	35.97	0.48	28.15	13.78	3	0
YDR069C	DOA4	-1	0.01032	19.15	7.27	0	0	3	1
YPL099C	YPL099C	0.0269	0.92737	36.13	1.47	37.1	17.3	3	0
YDR070C	YDR070C	0.0236	0.93722	32.71	6.66	33.48	14.51	3	0
YPL098C	MGR2	-0.0631	0.81568	33.95	4.94	31.81	14.07	3	0
YDR072C	IPT1	-0.168	0.3684	37.74	2.57	31.4	10.53	3	0
YPL097W	MSY1	-0.0557	0.77514	39.12	2.62	36.95	12.06	3	0
YDR073W	SNF11	-0.2979	0.0495	40.18	2.54	28.21	6.99	3	1
YPL096W	PNG1	-0.1902	0.43273	42.65	0.92	34.54	16.1	3	0
YDR075W	PPH3	-0.1057	0.54161	38.52	2	34.45	10.39	3	0
YPL095C	EEB1	-0.0956	0.47374	38.86	4.03	35.15	7.08	3	0
YDR076W	RAD55	-0.0635	0.78002	34.66	0.5	32.46	12.75	3	0
YPL092W	SSU1	-0.0595	0.7702	40.3	5.57	37.91	12.06	3	0
YDR077W	SED1	-0.1838	0.48049	42.63	4	34.79	17	3	0
YBR174C	YBR174C	-0.1687	0.44905	35.21	5.34	29.27	11.05	3	0
YDR078C	SHU2	-0.2094	0.47923	38.36	3.19	30.33	17.56	3	0
YPL102C	YPL102C	0	0	0	0	0	0	0	0
YDR079W	PET100	-0.021	0.86908	39.9	3.8	39.06	7.34	3	0
YBR175W	SWD3	-0.2535	0.43036	34.47	5.36	25.73	16.41	3	0
YDR080W	VPS41	0	0	0	0	0	0	0	0
YBR176W	ECM31	0.1272	0.54398	34.83	7.17	39.26	9.1	3	0
YDR080W	VPS41	-0.164	0.34804	37.36	7.36	31.24	6.75	3	0
YOL033W	MSE1	-0.154	0.22936	37.74	2.21	31.93	6.75	3	0
YPL206C	PGC1	-0.2419	0.39032	38.36	0.41	29.08	16.69	3	0
YOL035C	YOL035C	-0.4937	0.03692	35.64	3.65	18.04	9.2	3	1
YPL205C	YPL205C	-0.5008	0.03241	34.81	5.48	17.38	7.62	3	1
YOL036W	YOL036W	-0.6017	0.06879	33.91	6.9	13.51	4.02	2	1
YPL203W	TPK2	-0.1777	0.51155	34.43	0.22	28.32	14.73	3	0
YOL037C	YOL037C	-0.0654	0.74821	39.7	0.72	37.11	13.05	3	0
YPL202C	AFT2	-0.2204	0.42887	38.29	3.79	29.85	16.19	3	0
YOL039W	RPP2A	-0.1602	0.52786	35.91	2.1	30.15	14.28	3	0
YPL201C	YIG1	-0.1527	0.27981	40.57	1.32	34.37	8.49	3	0
YOL041C	NOP12	-0.01	0.95234	34.63	1.47	34.29	9.31	3	0
YPL200W	CSM4	-0.1668	0.53876	37.77	7.26	31.47	14.54	3	0
YOL042W	NGL1	-0.101	0.64579	40.75	3.28	36.63	13.99	3	0
YPL199C	YPL199C	-0.0463	0.84279	36.56	2.8	34.87	13.56	3	0
YOL043C	NTG2	-0.202	0.26906	41.36	5	33	10.12	3	0
YPL198W	RPL7B	-0.086	0.66091	37.2	5.26	34	10.46	3	0
YOL044W	PEX15	-0.0413	0.77503	36.74	1.19	35.22	8.51	3	0
YPL197C	YPL197C	-0.0606	0.791	37.59	9.58	35.31	10.12	3	0
YOL045W	PSK2	-0.1111	0.48702	37.53	1.61	33.36	9.3	3	0
YPL196W	OXR1	-0.0806	0.75034	36.75	2.95	33.78	14.76	3	0
YOL046C	YOL046C	-0.0329	0.85291	36.4	0.1	35.2	10.5	3	0
YPL195W	APL5	-0.1456	0.60482	39.67	6.81	33.89	16.48	3	0
YOL047C	YOL047C	-0.1486	0.52745	43.2	1.07	36.78	16.05	3	0
YPL194W	DDC1	0.3058	0.31375	44.88	9.13	58.61	18.52	3	0
YBR177C	EHT1	-0.3452	0.12114	43.66	6.08	28.59	11.83	3	0
YDR083W	RRP8	0.2791	0.00298	23.09	0.07	29.53	0.49	2	1
YBR178W	YBR178W	-0.4606	0.0836	41.61	2.1	22.45	14.32	3	0
YDR084C	TVP23	-0.1186	0.60298	37.68	0.47	33.21	13.72	3	0
YBR179C	FZO1	0.0403	0.7275	28.95	1.17	30.11	5.28	3	0
YDR085C	AFR1	-0.1672	0.45917	37.45	1.99	31.19	13.1	3	0
YBR180W	DTR1	-0.086	0.77445	35.74	7.12	32.67	15.84	3	0
YDR089W	YDR089W	-0.1057	0.61465	37.6	3.76	33.63	12.05	3	0
YBR181C	RPS6B	-0.0872	0.59377	35.34	1.29	32.26	9.13	3	0
YDR090C	YDR090C	-0.0256	0.91449	38.82	7.23	37.82	13.23	3	0
YBR182C	SMP1	-0.1555	0.43902	43.44	6.96	36.68	11.71	3	0
YDR092W	YDR092W	-0.1011	0.523	41.19	1.33	37.02	10.23	3	0
YBR183W	YPC1	-0.1473	0.4894	39.88	2.19	34	13.21	3	0
YDR093W	DNF2	0.0604	0.78515	33.36	9.06	35.37	7.81	3	0
YBR184W	YBR184W	-0.2146	0.21901	39.76	1.14	31.23	10.08	3	0
YDR094W	YDR094W	-0.0461	0.82814	36.64	9.48	34.95	8.36	3	0
YBR185C	MBA1	-0.0964	0.4179	39.28	6.72	35.49	2.76	3	0
YDR095C	YDR095C	-0.0913	0.63786	39.79	9.37	36.16	8.09	3	0
YBR186W	PCH2	-0.0546	0.84044	38.64	9.25	36.53	14.3	3	0
YDR096W	GIS1	-0.1017	0.69049	41.09	2.94	36.91	16.64	3	0
YBR187W	GDT1	0.186	0.52101	38.72	10.11	45.93	14.59	3	0
YDR097C	MSH6	-0.1643	0.37412	43.66	5.94	36.49	10.92	3	0
YBR188C	NTC20	0.3731	0.00141	37.85	0.08	51.97	0.75	2	1
YDR098C	GRX3	0.1982	0.49505	47.05	11.29	56.37	18.34	3	0
YOL048C	YOL048C	-0.3115	0.22281	48.33	9.59	33.28	15.34	3	0
YPL193W	RSA1	0.504	0.1337	16.9	0.35	25.41	4.9	2	1
YOL049W	GSH2	-0.3686	0.00712	38.29	1.93	24.17	4.41	3	1
YPL192C	PRM3	-0.1588	0.4601	29.82	1.87	25.08	9.87	3	0
YOL050C	YOL050C	0.1091	0.74065	35.58	3.52	39.47	18.62	3	0
YPL191C	YPL191C	-0.1811	0.18198	34.21	1.16	28.01	6.55	3	0
YOL051W	GAL11	-0.0827	0.53616	37.79	4.19	34.67	6.83	3	0
YPL189W	GUP2	-0.0561	0.79943	37.86	1.15	35.74	13.49	3	0
YOL052C	SPE2	-0.0147	0.9132	29.07	6.31	28.64	0.83	3	0
YPL188W	POS5	-1	0	3.88	0	0	0	2	1
YOL053C-A	YOL053C-A	-0.0659	0.70337	40.58	3.1	37.9	10.9	3	0
YPL187W	MF(ALPHA)1	-0.1077	0.38128	41.53	0.17	37.05	7.88	3	0
YOL053W	YOL053W	0.0012	0.99303	37.86	5.5	37.91	6.86	3	0
YPL185W	YPL185W	-0.1247	0.4322	36.1	1.35	31.59	8.83	3	0
YOL054W	PSH1	-0.0172	0.92455	36.2	7.05	35.57	8.02	3	0
YPL186C	UIP4	-0.0186	0.92979	36.69	6.9	36.01	10.53	3	0
YOL055C	THI20	-0.2016	0.40474	42.83	8.18	34.19	13.83	3	0
YPL184C	YPL184C	-0.0459	0.86235	35.8	7.57	34.16	13.42	3	0
YOL056W	GPM3	0.1048	0.5413	36.12	7.39	39.9	6.48	3	0
YPL181W	CTI6	-0.9469	9e-05	37.31	3.27	1.98	2.01	3	1
YOLO57W	YOLO57W	0.0489	0.84962	37.72	5.12	39.56	14.94	3	0
YPL182C	YPL182C	-0.9264	0.00096	44.9	6.09	3.3	5.59	3	1
YOL058W	ARG1	0	0	0	0	0	0	0	0
YPL180W	TCO89	0.2612	0.11623	37.89	7.95	47.79	3.22	3	0
YBR194W	YBR194W	-0.3514	0.26867	44.7	14.68	28.99	15.3	3	0
YDR099W	BMH2	-0.4102	0.04121	43.22	2.76	25.49	9.97	3	1
YBR195C	MSI1	-0.0913	0.63179	39.91	6.55	36.27	10.27	3	0
YDR100W	TVP15	-0.0249	0.87738	38.05	3.58	37.1	9.3	3	0
YBR197C	YBR197C	-0.0948	0.59471	41.01	5.72	37.12	10.17	3	0
YDR101C	ARX1	-0.0924	0.60466	36.83	6.05	33.42	8.58	3	0
YBR199W	KTR4	-0.2131	0.16355	38.35	6.19	30.18	5.54	3	0
YDR102C	YDR102C	-0.0554	0.75109	38.19	2.19	36.07	10.56	3	0
YBR200W	BEM1	-1	1e-05	28.41	1.65	0	0	3	1
YDR103W	STE5	-1	0	0.21	0	0	0	2	0
YBR201W	YBR201W	-0.1276	0.32001	43.23	1.31	37.71	8.32	3	0
YDR104C	SPO71	-0.1386	0.33409	39.79	7.11	34.27	5.03	3	0
YBR203W	COS111	-0.1616	0.48911	38.46	11.96	32.25	7.56	3	0
YDR105C	TMS1	-0.0513	0.82923	38.63	5.24	36.64	13.97	3	0
YBR204C	YBR204C	0.0556	0.79865	31.15	8.45	32.88	7.05	3	0
YDR107C	TMN2	-0.1745	0.35838	40.23	6.66	33.21	9.65	3	0
YBR205W	KTR3	-0.0082	0.95041	34.75	0.43	34.47	7.42	3	0
YDR108W	GSG1	0.1146	0.25577	29.28	3.23	32.63	2.96	3	0
YBR206W	YBR206W	-0.0401	0.83473	39.28	7.95	37.7	9.33	3	0
YDR109C	YDR109C	-0.0107	0.96162	40.83	4.15	40.39	14.12	3	0
YBR207W	FTH1	-0.0947	0.68953	43.58	5.81	39.45	15.59	3	0
YDR110W	FOB1	-0.1061	0.65801	38.02	2.36	33.98	14.44	3	0
YBR208C	DUR1,2	0.0769	0.75621	40.72	2.1	43.85	16.17	3	0
YDR111C	ALT2	-0.0397	0.86971	57.04	20.47	54.77	9.22	3	0
YOL059W	GPD2	-0.2798	0.05933	46.62	0.84	33.58	8.61	3	0
YPL179W	PPQ1	-0.1497	0.24575	37.14	2.8	31.58	6.51	3	0
YOL060C	MAM3	-0.1413	0.43631	38.49	1.2	33.05	10.84	3	0
YPL178W	CBC2	-0.9363	0.00031	37.12	3.17	2.36	4.1	3	1
YOL061W	PRS5	0.1381	0.5365	35.69	2.71	40.62	12.35	3	0
YPL177C	CUP9	-0.0018	0.9947	37.99	1.6	37.92	16.68	3	0
YOLO62C	YOLO62C	-0.0635	0.42458	33.26	0.84	31.15	4.03	3	0
YPL176C	TRE1	-0.1222	0.56956	41.87	1.45	36.75	14.25	3	0
YOL063C	CRT10	-0.038	0.44427	41.79	0.2	40.2	3.24	3	0
YPL174C	NIP100	-0.161	0.3486	34.53	4.57	28.97	7.85	3	0
YOL064C	MET22	-0.0873	0.60038	37.42	5.82	34.15	8.08	3	0
YPL173W	MRPL40	-0.2498	0.05871	34.1	5.44	25.58	1.42	3	0
YOL065C	INP54	0.0003	0.99525	35.63	0.65	35.64	3.17	3	0
YPL172C	COX10	-0.0472	0.83315	37.02	9.99	35.27	9.05	3	0
YOL067C	RTG1	-0.1627	0.25709	34.36	7.05	28.77	2	3	0
YPL171C	OYE3	-0.308	0.42227	42.52	8.29	29.43	24	3	0
YOL068C	HST1	0.0944	0.71223	38.86	3.19	42.53	15.73	3	0
YPL170W	DAP1	-0.0961	0.64981	34.21	6.31	30.92	9.77	3	0
YOL070C	NBA1	-0.0499	0.82694	38.79	5.44	36.85	13.3	3	0
YPL168W	YPL168W	-0.0097	0.92212	39.64	3.72	39.26	5.2	3	0
YOL071W	EMI5	-0.275	0.39841	39	7.05	28.27	18.36	3	0
YPL167C	REV3	-0.0868	0.74144	36.66	6.88	33.48	13.98	3	0
YOL072W	THP1	0.311	0.52873	21.79	7.37	28.56	10.32	2	1
YPL166W	ATG29	0.0395	0.93181	45.99	11.5	47.81	32.54	3	0
YBR209W	YBR209W	-0.1188	0.5708	35.34	0.38	31.14	11.79	3	0
YDR112W	IRC2	-0.0915	0.6289	40.74	2.57	37.01	12.09	3	0
YBR210W	ERV15	-0.083	0.63612	38.66	3.17	35.45	10.4	3	0
YDR114C	YDR114C	0	0	0	0	0	0	0	0
YBR212W	NGR1	-0.0518	0.68778	37.53	2.86	35.59	7.24	3	0
YDR115W	YDR115W	0	0	0	0	0	0	0	0
YBR213W	MET8	-0.1029	0.56924	39.67	4.33	35.59	10.56	3	0
YDR116C	MRPL1	-0.0587	0.74545	32.28	4.32	30.39	8.39	3	0
YBR214W	SDS24	-0.012	0.96619	40.72	5.62	40.23	17.85	3	0
YDR117C	TMA64	-0.2033	0.12274	34.79	2	27.72	5.95	3	0
YBR215W	HPC2	-0.0597	0.70246	38.94	3.23	36.61	9.26	3	0
YDR119W	VBA4	-0.2858	0.41707	43.27	1.7	30.9	23.63	3	0
YBR216C	YBP1	0.1157	0.35774	33.36	3.23	37.22	5.57	3	0
YDR120C	TRM1	-0.1112	0.32065	38.28	4.88	34.03	4.3	3	0
YBR217W	ATG12	0.019	0.89538	41.43	3.03	42.21	9.23	3	0
YDR121W	DPB4	-0.075	0.46584	36.64	5.5	33.89	2.17	3	0
YBR218C	PYC2	0.0809	0.6726	36.58	7.52	39.54	8.38	3	0
YDR122W	KIN1	0.1504	0.42854	37.96	7.47	43.67	8.4	3	0
YBR219C	YBR219C	0.0461	0.67857	39.83	4.66	41.67	5.4	3	0
YDR123C	INO2	-0.0295	0.53695	17.49	0.1	16.98	0.98	2	0
YBR220C	YBR220C	-0.1053	0.56126	41.02	6.58	36.7	9.83	3	0
YDR124W	YDR124W	-0.1851	0.46124	41.77	10.58	34.04	12.59	3	0
YBR221C	PDB1	0.082	0.43527	31.93	2.3	34.54	4.7	3	0
YDR125C	ECM18	-0.0707	0.81686	51.51	19.94	47.87	15.91	3	0
YOL075C	YOL075C	-0.0678	0.80782	42.61	4.44	39.72	18.74	3	0
YPL165C	YPL165C	-0.1338	0.33437	42.33	0.48	36.67	8.93	3	0
YOL076W	MDM20	0.0957	0.65067	28	3.91	30.68	8.66	3	0
YPL164C	MLH3	-0.0654	0.7464	42.2	5.6	39.44	12.61	3	0
YOL079W	YOL079W	-0.145	0.42223	39.49	3.83	33.76	10.42	3	0
YPL163C	SVS1	-0.0444	0.73448	39.47	4.31	37.72	7.14	3	0
YOL080C	REX4	-0.2019	0.55349	35.85	1.63	28.61	19.34	3	0
YPL162C	YPL162C	-0.0813	0.67032	41.9	2.26	38.49	12.66	3	0
YOL081W	IRA2	0.1267	0.66201	26.49	2.21	29.84	12.14	3	0
YPL161C	BEM4	-0.6416	0.0403	37.24	0.04	13.35	7	2	1
YOL082W	ATG19	-0.2093	0.20716	41.53	0.89	32.84	9.98	3	0
YPL159C	PET20	0.0119	0.93753	34.69	7.4	35.11	4.36	3	0
YOL083W	YOL083W	-0.1008	0.49934	40.35	4.77	36.28	8.21	3	0
YPL157W	TGS1	-0.4	0.04228	32.93	4.67	19.76	6.19	3	1
YOL084W	PHM7	-0.027	0.88647	38.54	8.48	37.5	8.28	3	0
YPL156C	PRM4	0.1705	0.47342	35.42	3.47	41.46	12.77	3	0
YOL085C	YOL085C	0.0044	0.98208	34.29	6.54	34.44	8.63	3	0
YPL155C	KIP2	0.0187	0.92702	36.85	8.75	37.54	8.58	3	0
YPL274W	SAM3	-0.1202	0.60579	38.39	2.05	33.77	14.15	3	0
YPL154C	PEP4	0.0371	0.86161	35.49	8.56	36.81	8.82	3	0
YPL273W	SAM4	0.0517	0.85295	41.2	8.72	43.33	16.5	3	0
YPL152W	RRD2	0.0533	0.78721	36.41	4.28	38.35	10.84	3	0
YPL272C	YPL272C	-0.0277	0.91993	40.75	6.8	39.62	16.95	3	0
YPL150W	YPL150W	0.2764	0.5803	40.45	15.11	51.64	18.87	2	1
YBR222C	PCS60	-0.3008	0.1552	45.9	5.37	32.09	12.58	3	0
YDR126W	SWF1	-0.1527	0.33845	38.45	0.51	32.58	9.35	3	0
YBR223C	TDP1	-0.0081	0.96275	39.51	0.32	39.19	11.15	3	0
YDR127W	ARO1	-0.3875	0.40786	21.5	10.45	13.17	11.61	3	0
YBR224W	YBR224W	-0.1807	0.14987	36.38	0.44	29.81	6.38	3	0
YDR128W	YDR128W	-0.132	0.39288	36.86	0.48	32	8.79	3	0
YBR225W	YBR225W	-0.1729	0.11873	36.67	2.25	30.33	5.06	3	0
YDR129C	SAC6	-0.2207	0.30418	31.49	1.12	24.54	10.16	3	0
YBR226C	YBR226C	-0.1621	0.37467	33.99	4.14	28.48	8.62	3	0
YDR130C	FIN1	-0.1361	0.59825	39.88	5.26	34.45	15.59	3	0
YBR227C	MCX1	-0.1494	0.0381	38.72	1.3	32.93	3.02	3	1
YDR131C	YDR131C	-0.0539	0.7117	33.11	5.43	31.33	5.59	3	0
YBR228W	SLX1	-0.0884	0.25681	37.74	1.65	34.41	4.05	3	0
YDR132C	YDR132C	0.0576	0.74071	32.75	0.28	34.63	9.2	3	0
YBR229C	ROT2	0.0602	0.69882	33.21	4.74	35.2	6.83	3	0
YDR133C	YDR133C	0.041	0.85614	28.89	1.79	30.08	10.48	3	0
YBR230C	OM14	-0.0185	0.90425	39.25	2.79	38.53	9.42	3	0
YDR134C	YDR134C	0.0521	0.72132	37.05	4.08	38.98	7.72	3	0
YBR231C	SWC5	-1	0.02687	32.79	7.76	0	0	2	1
YDR135C	YCF1	0.0138	0.94831	35.26	6.69	35.75	10.24	3	0
YBR233W	PBP2	-0.0324	0.89841	39.4	12.71	38.13	10.11	3	0
YDR136C	VPS61	0.6746	0.09165	12.91	0.06	21.62	4.01	2	1
YBR235W	YBR235W	0.0519	0.77637	40.47	3.97	42.57	11.29	3	0
YDR137W	RGP1	-0.0013	0.99208	34.02	0.45	33.97	7.2	3	0
YPL271W	ATP15	1.6216	0.02727	9.26	0.17	24.27	3.57	2	1
YPL149W	ATG5	-0.2608	0.00525	41.34	1.36	30.55	3.1	3	1
YPL270W	MDL2	-0.0197	0.8923	29.33	5.4	28.75	4.36	3	0
YPL147W	PXA1	-0.1806	0.27943	39.48	1.03	32.35	9.83	3	0
YPL269W	KAR9	0.0713	0.75537	35.2	1.28	37.71	12.97	3	0
YPL145C	KES1	-0.1448	0.21109	39.32	0.6	33.62	6.6	3	0
YPL267W	ACM1	-0.0407	0.79379	35.86	6.25	34.4	6.55	3	0
YPL144W	POC4	-1	0.01867	31.76	6.22	0	0	2	1
YPL265W	DIP5	-0.1819	0.25387	38.21	0.94	31.26	8.99	3	0
YPL141C	YPL141C	0.0388	0.80811	36.32	1.81	37.73	9.23	3	0
YPL264C	YPL264C	-0.0198	0.91843	35.69	6.18	34.99	9.35	3	0
YPL140C	MKK2	-0.054	0.65744	38.29	1.1	36.22	7.41	3	0
YPL263C	KEL3	0.1874	0.23968	32.76	4.8	38.9	6.02	3	0
YPL139C	UME1	-0.771	0.12193	31.53	8.44	7.22	10.21	2	1
YPL262W	FUM1	0.0345	0.71253	33.84	0.79	35.01	5.06	3	0
YPL138C	SPP1	0.0806	0.60558	33.5	6.51	36.2	5.24	3	0
YPL260W	YPL260W	-0.1237	0.56938	37.72	9.18	33.06	9.28	3	0
YPL136W	YPL136W	0.0582	0.75152	34.89	7.23	36.92	7.43	3	0
YPL261C	YPL261C	-0.053	0.54316	30.08	2.56	28.49	3.29	3	0
YPL135W	ISU1	-0.059	0.77096	35.54	5.27	33.44	10.4	3	0
YPL259C	APM1	-0.1371	0.41572	35.41	7.63	30.55	5.27	3	0
YPL133C	RDS2	-0.1189	0.58326	41.1	11.37	36.22	8.51	3	0
YPL258C	THI21	0.0501	0.70458	43.05	4.27	45.21	8.12	3	0
YPL130W	SPO19	0.2223	0.5732	46.44	12.97	56.77	26.15	3	0
YBR238C	YBR238C	-0.2005	0.20079	47.61	7.6	38.06	7.68	3	0
YPR021C	AGC1	-0.1494	0.39184	38.22	2.91	32.51	9.89	3	0
YBR239C	YBR239C	-0.07	0.73051	40.18	0.79	37.36	13.17	3	0
YDR139C	RUB1	-0.0958	0.43303	37.7	2.59	34.09	6.7	3	0
YBR240C	THI2	0.0126	0.94561	36.38	1.38	36.84	10.83	3	0
YDR140W	MTQ2	-0.0722	0.60328	36.07	1.46	33.46	7.88	3	0
YBR241C	YBR241C	-0.0794	0.76665	36.75	2.5	33.83	15.7	3	0
YDR142C	PEX7	-0.0038	0.98094	31.14	2.62	31.02	7.59	3	0
YBR242W	YBR242W	-0.0238	0.88511	35.51	4.31	34.67	8.46	3	0
YDR143C	SAN1	-0.0474	0.82988	33.72	4.62	32.13	11.15	3	0
YBR244W	GPX2	-0.0171	0.96021	32.27	3.27	31.71	17.69	3	0
YDR144C	MKC7	0.2505	0.21575	30.33	0.49	37.93	8.95	3	0
YBR245C	ISW1	0.0302	0.70485	35.87	3.62	36.95	2.85	3	0
YDR146C	SWI5	0.0969	0.46287	33.13	4.26	36.34	5.37	3	0
YBR246W	YBR246W	0.0125	0.94412	34.67	5.18	35.11	8.58	3	0
YDR338C	YDR338C	0.0398	0.87243	37.06	5.23	38.54	13.97	3	0
YBR248C	HIS7	0	0	0	0	0	0	0	0
YDR340W	YDR340W	0.1339	0.56456	33.82	5.81	38.35	11.08	3	0
YBR249C	ARO4	-0.0367	0.81352	38.11	7.68	36.71	5.81	3	0
YDR344C	YDR344C	0.0418	0.83812	35.94	7.58	37.44	9.23	3	0
YBR250W	SPO23	-0.0179	0.9425	41.39	10.79	40.65	12.82	3	0
YDR345C	HXT3	0.0234	0.9135	36.59	8.9	37.45	9.25	3	0
YBR251W	MRPS5	-0.3678	0.12946	21.78	4.51	13.77	5.72	3	0
YDR346C	SVF1	0.4084	0.53093	43.33	17.63	61.02	28.27	2	1
YPL257W	YPL257W	-0.1371	0.4491	37.6	4.22	32.45	9.78	3	0
YPL129W	TAF14	0	0	0	0	0	0	0	0
YPL256C	CLN2	-0.304	0.41222	28.58	5.18	19.89	15.62	3	0
YPL127C	HHO1	0.0325	0.85693	38.61	1.96	39.86	11.12	3	0
YPL254W	HFI1	-1	4e-05	8.41	0.08	0	0	2	1
YPL125W	KAP120	0.014	0.9514	34.32	4.13	34.8	12.13	3	0
YPL253C	VIK1	-0.0354	0.88172	35.54	1.46	34.29	13.67	3	0
YPL123C	RNY1	-0.0239	0.92561	34.54	3.01	33.72	14.09	3	0
YPL250C	ICY2	0.0433	0.7449	29.48	2.86	30.75	5.65	3	0
YPL121C	MEI5	-0.1231	0.45749	35.27	2.94	30.93	8.67	3	0
YPL249C	GYP5	-0.0754	0.65791	33.43	2.77	30.91	8.72	3	0
YPL120W	VPS30	-0.0767	0.8054	30.61	9.69	28.26	12.04	3	0
YPL248C	GAL4	-0.0258	0.82572	35.8	4.95	34.88	4.68	3	0
YPL119C	DBP1	0.1267	0.59658	29.14	2.79	32.83	10.78	3	0
YPL247C	YPL247C	0.1095	0.62267	31.36	3.4	34.8	10.64	3	0
YPL118W	MRP51	-0.0557	0.69902	34.52	2.65	32.59	7.57	3	0
YPL246C	RBD2	-0.0082	0.9551	37.79	5.89	37.47	6.82	3	0
YPL116W	HOS3	0.0949	0.52899	33.14	3.07	36.29	7.29	3	0
YPL245W	YPL245W	-0.1234	0.40856	38.97	7.33	34.16	5.29	3	0
YPL115C	BEM3	0.2019	0.45466	35.24	6	42.35	13.64	3	0
YPL244C	HUT1	0.0913	0.52803	33.53	4.73	36.59	6.06	3	0
YPL114W	YPL114W	0.0572	0.75264	37.94	8.39	40.11	7.31	3	0
YPL241C	CIN2	0.0551	0.81141	40.85	7.59	43.1	13.28	3	0
YPL113C	YPL113C	0.1068	0.71588	47.11	12.54	52.14	18.44	3	0
YBR255W	YBR255W	-0.1005	0.39855	37.8	2.13	34	6.64	3	0
YDR347W	MRP1	-0.75	0.03382	37.12	5.92	9.28	4.49	2	1
YBR258C	SHG1	-0.0705	0.3625	41.84	3.11	38.89	3.88	3	0
YDR348C	YDR348C	-0.0842	0.63231	40.77	0.71	37.33	11.48	3	0
YBR259W	YBR259W	-0.0435	0.63646	39.22	1.27	37.52	5.64	3	0
YDR349C	YPS7	-0.1221	0.32671	35.93	0.34	31.54	6.8	3	0
YBR260C	RGD1	0.086	0.67273	36.13	2.95	39.24	11.46	3	0
YDR350C	ATP22	-1	0	4.68	0	0	0	1	0
YBR261C	YBR261C	0.0343	0.80515	35.3	2.44	36.51	7.57	3	0
YDR351W	SBE2	-0.1056	0.43292	35.38	4.12	31.64	6.18	3	0
YBR262C	YBR262C	0.0997	0.72526	35.21	3.94	38.72	15.63	3	0
YDR352W	YDR352W	0.1202	0.4247	33.48	3.35	37.5	7.09	3	0
YBR263W	SHM1	-0.095	0.62066	35.02	3.94	31.69	10.01	3	0
YDR354W	TRP4	0.0007	0.99623	33.23	3.74	33.26	7.72	3	0
YBR264C	YPT10	0.0501	0.73035	35	6.07	36.76	5.54	3	0
YDR357C	YDR357C	0.0513	0.75009	35.07	3.16	36.87	8.57	3	0
YBR266C	SLM6	0.0845	0.73394	24.25	5.68	26.3	7.9	3	0
YDR358W	GGA1	0.0548	0.59588	32.57	4.18	34.35	3.38	3	0
YBR267W	REI1	0	0	0	0	0	0	0	0
YDR359C	EAF1	0.4798	0.43008	28.33	7.34	41.92	18.17	2	1
YBR268W	MRPL37	-0.6105	0.07249	19.72	4.37	7.68	7.41	3	0
YDR360W	OPI7	-0.1012	0.61092	37.74	8.78	33.92	8.19	3	0
YDR049W	YDR049W	-0.1011	0.56757	33.76	2.94	30.35	9.04	3	0
YDR363W	ESC2	0.7249	0.09648	30.85	0.21	53.21	10.6	2	1
YDR050C	TPI1	-0.0517	0.79767	43.3	10.7	41.06	9.25	3	0
YDR364C	CDC40	-0.0903	0.62443	48.48	1.66	44.11	14.22	3	0
YDR067C	YDR067C	0	0	0	0	0	0	0	0
YDR379W	RGA2	0	0	0	0	0	0	0	0
YDR051C	YDR051C	0.0316	0.83289	35.94	0.39	37.08	8.73	3	0
YDR368W	YPR1	-0.0725	0.37884	39.34	4.78	36.49	1.46	3	0
YDR055W	PST1	-0.0545	0.75766	35.9	1.56	33.94	10.14	3	0
YDR369C	XRS2	0.1324	0.56274	33.7	1.06	38.16	12.22	3	0
YDR056C	YDR056C	-1	0.00016	17.07	0.3	0	0	2	1
YDR370C	YDR370C	0.2306	0.18104	33.55	2.28	41.28	7.96	3	0
YDR057W	YOS9	-0.1388	0.32237	33.88	4.12	29.18	5.93	3	0
YDR371W	CTS2	-0.0176	0.92252	34.87	4.71	34.26	9.1	3	0
YDR059C	UBC5	0.0006	0.99508	35.34	4.32	35.36	4.03	3	0
YDR372C	VPS74	0.1039	0.01746	30.96	0.93	34.17	1.08	3	1
YDR061W	YDR061W	-0.0116	0.92248	32.39	3.18	32.02	5.42	3	0
YDR374C	YDR374C	-0.1354	0.42629	27.41	2.46	23.7	6.83	3	0
YDR063W	YDR063W	-0.0694	0.5624	36.97	5.41	34.41	4.51	3	0
YDR375C	BCS1	0.32	0.01163	34.72	0.15	45.84	1.7	2	1
YDR065W	YDR065W	0.0604	0.68505	35.7	7.85	37.86	3.4	3	0
YDR377W	ATP17	-0.1431	0.3422	34.73	3.61	29.76	7.13	3	0
YDR066C	RTR2	0.1817	0.35612	35.12	5.59	41.5	9.01	3	0
YDR378C	LSM6	0.0341	0.78995	39.06	7.76	40.39	2.32	3	0
YDR067C	YDR067C	0.374	0.01995	33.47	0.21	45.99	2.53	2	1
YDR379W	RGA2	-0.2325	0.30662	44.21	9.42	33.93	11.94	3	0
YPL240C	HSP82	0.2884	0.0017	69.35	0.41	89.35	1.09	2	1
YPL112C	PEX25	0	0	0	0	0	0	0	0
YPL240C	HSP82	0	0	0	0	0	0	0	0
YPL112C	PEX25	-1	0.02492	0.19	0.04	0	0	2	0
YPL239W	YAR1	0.5351	0.00115	47.39	0.31	72.75	1.18	2	1
YPL111W	CAR1	0.5217	0.0348	43.32	0.22	65.92	6.12	2	1
YPL236C	YPL236C	0.0877	0.73531	47.55	8.08	51.72	18.21	3	0
YPL110C	GDE1	0.0954	0.74152	32.77	9.06	35.9	12.35	3	0
YPL234C	TFP3	-0.0832	0.78812	52.34	17.18	47.99	19.83	3	0
YPL109C	YPL109C	-0.0951	0.72123	53.07	14.68	48.02	17.49	3	0
YPL232W	SSO1	-0.1977	0.40441	52.64	15.22	42.23	11.96	3	0
YPL108W	YPL108W	-0.1681	0.53336	52.66	18.56	43.81	12.75	3	0
YPL230W	USV1	-0.0645	0.80162	53.21	16.88	49.78	14.31	3	0
YPL107W	YPL107W	-0.2868	0.20753	52.95	13.93	37.77	10.62	3	0
YPL229W	YPL229W	-0.1802	0.50716	56.03	17.18	45.93	16.81	3	0
YPL106C	SSE1	-0.1782	0.45889	56.74	18.84	46.63	10.13	3	0
YPL227C	ALG5	0.2315	0.52834	54.98	10.86	67.7	30.06	3	0
YPL105C	SYH1	0.1722	0.40757	42.66	8.59	50	10.75	3	0
YPL226W	NEW1	-0.3863	0.14353	36.43	2.12	22.36	13.25	3	0
YPL104W	MSD1	-1	0.18271	0.28	0.2	0	0	2	0
YPL225W	YPL225W	-0.1083	0.67947	66.01	16.93	58.86	22.08	3	0
YPL103C	FMP30	-0.1123	0.11339	67.43	0.21	59.86	3.94	2	0
YPL223C	GRE1	-0.038	0.87314	62.96	14.97	60.57	19.19	3	0
YPL101W	ELP4	0.0765	0.82587	72.83	23.82	78.4	33.48	3	0
YDR380W	ARO10	-0.1278	0.68523	71.62	32.7	62.47	15.9	3	0
YEL067C	YEL067C	-0.2029	0.34581	56.85	13.95	45.31	12.47	3	0
YDR382W	RPP2B	-0.2806	0.27996	46.65	15.46	33.56	9.52	3	0
YEL068C	YEL068C	-0.093	0.74373	63.49	23.71	57.59	17.01	3	0
YDR383C	NKP1	-0.2151	0.3937	62.85	20.73	49.33	13.09	3	0
YEL071W	DLD3	-0.0825	0.69378	61.12	14.91	56.08	14.24	3	0
YDR384C	ATO3	-0.0977	0.67764	65.27	20.35	58.89	13.98	3	0
YEL072W	RMD6	-0.999	2e-05	73.88	0.42	0.07	0.1	2	1
YDR385W	EFT2	-0.0658	0.77809	55.72	16.73	52.06	12.79	3	0
YER001W	MNN1	-0.0663	0.79162	50.1	18.39	46.78	8.73	3	0
YDR386W	MUS81	-0.1931	0.46835	64.1	19.9	51.72	17.93	3	0
YER002W	NOP16	-0.0407	0.86765	48.85	14.15	46.86	13.25	3	0
YDR387C	YDR387C	-0.1221	0.45309	54.57	11.32	47.9	8.07	3	0
YER004W	FMP52	0.228	0.41482	42.29	15.75	51.94	9.47	3	0
YDR388W	RVS167	-0.125	0.38902	49.06	9.09	42.93	6.19	3	0
YER005W	YND1	0.1783	0.5913	50.77	21.26	59.82	16.48	3	0
YDR389W	SAC7	-0.0224	0.92511	52.28	15.7	51.11	12.82	3	0
YER007C-A	TMA20	0.0883	0.70432	47.78	15.53	52	8.95	3	0
YDR391C	YDR391C	-0.2047	0.30262	68.63	17.46	54.58	10.91	3	0
YER007W	YER007W	-0.0592	0.86959	54.66	30.23	51.42	10.6	3	0
YDR392W	SPT3	-0.387	0.22144	59.35	23.64	36.38	14.05	3	0
YER010C	YER010C	0.083	0.82397	53.31	28.15	57.73	15.79	3	0
YDR392W	SPT3	0	0	0	0	0	0	0	0
YER011W	TIR1	-0.0749	0.83503	80.82	37.99	74.76	28.01	3	0
YGR153W	YGR153W	-0.1376	0.48664	53.62	12.92	46.24	10.57	3	0
YHR031C	RRM3	-0.2372	0.4059	54.5	19.5	41.57	14.19	3	0
YGR154C	GTO1	-0.1652	0.45571	44.35	6.67	37.02	13.86	3	0
YHR034C	PIH1	0.3956	0.44221	32.15	9.77	44.87	16.21	2	1
YGR157W	CHO2	-0.2332	0.03102	31.14	3.33	23.88	1.95	3	1
YHR035W	YHR035W	0.0857	0.66165	39.02	2.5	42.37	12.01	3	0
YGR159C	NSR1	0.3354	0.66785	13.81	7.81	18.45	10.59	2	1
YHR037W	PUT2	-0.0527	0.34028	42.11	2.46	39.89	2.57	3	0
YGR160W	YGR160W	0.0174	0.90568	38.05	1.36	38.71	8.98	3	0
YHR038W	RRF1	-0.0024	0.99163	41.94	0.28	41.84	15.83	3	0
YGR161C	RTS3	0.0183	0.87853	42.1	2.32	42.87	7.84	3	0
YHR039C	MSC7	-0.0624	0.64374	44.88	4.49	42.08	8.62	3	0
YGR163W	GTR2	0.0113	0.95132	41.28	7.15	41.75	10.13	3	0
YHR043C	DOG2	-0.0517	0.85768	40.86	2.5	38.74	18.98	3	0
YGR164W	YGR164W	-0.0407	0.81292	43.83	9.21	42.04	8.05	3	0
YHR044C	DOG1	-0.0387	0.82994	43.2	8.23	41.53	9.57	3	0
YGR165W	MRPS35	0.0374	0.8152	38.19	6.23	39.62	7.72	3	0
YHR046C	INM1	0.0715	0.74535	42.93	7.59	46	13.26	3	0
YGR166W	KRE11	-0.0042	0.97652	42.34	7.99	42.16	5.92	3	0
YHR047C	AAP1	0.0232	0.91963	42.73	7.75	43.73	13.98	3	0
YOL153C	YOL153C	-0.0043	0.97865	46.82	5.49	46.62	10.95	3	0
YHR048W	YHK8	-0.1367	0.46942	53.47	13.67	46.17	8.04	3	0
YGR168C	YGR168C	-0.2065	0.33024	56.77	17.03	45.04	6.8	3	0
YHR049W	FSH1	-0.1628	0.17877	67.39	7.53	56.42	8.92	3	0
YDR393W	SHE9	-0.1344	0.54198	45.51	15.54	39.4	3.4	3	0
YPR011C	YPR011C	0	0	0	0	0	0	0	0
YDR395W	SXM1	-0.1789	0.11133	42.68	0.98	35.04	6.42	3	0
YPR011C	YPR011C	-0.0665	0.68135	42.9	3.59	40.05	10.59	3	0
YDR399W	HPT1	-0.0357	0.81778	38.36	4.42	36.99	8.57	3	0
YER017C	AFG3	0.2486	0.2179	26.06	2.61	32.54	7.23	3	0
YDR400W	URH1	-0.1292	0.4498	47.67	4.89	41.51	11.77	3	0
YER019W	ISC1	0.0784	0.60804	31.44	4.33	33.9	6.35	3	0
YDR401W	YDR401W	0.0015	0.98899	42.39	2.44	42.46	7.3	3	0
YER019C-A	SBH2	0.165	0.13966	36.19	3.92	42.16	4.03	3	0
YDR402C	DIT2	-0.0615	0.66862	43.77	7.05	41.08	7.24	3	0
YER020W	GPA2	0.2101	0.27661	30.48	1.4	36.89	8.7	3	0
YDR403W	DIT1	-0.1464	0.19543	41.58	4.33	35.49	5.23	3	0
YER024W	YAT2	0.3296	0.56393	32.79	12.03	43.59	18.77	2	1
YDR405W	MRP20	-0.0566	0.66283	38.17	2.77	36.01	7.47	3	0
YER030W	CHZ1	0.364	0.40347	31.38	8.58	42.8	12.75	2	1
YDR406W	PDR15	0.021	0.91551	42.64	9.51	43.53	9.93	3	0
YER032W	FIR1	0.0774	0.55356	38.4	3.79	41.37	7.01	3	0
YDR408C	ADE8	0.0372	0.87633	43.63	11.2	45.25	12.71	3	0
YER033C	ZRG8	0.1391	0.32092	38.14	1.43	43.45	7.99	3	0
YDR409W	SIZ1	-0.027	0.90406	45.61	7.38	44.38	14.89	3	0
YER034W	YER034W	0.1301	0.61787	43.46	13.11	49.11	12.53	3	0
YDR410C	STE14	-0.643	0.01363	49.77	6.6	17.77	11.41	3	1
YER035W	EDC2	-0.1619	0.29465	66.29	14.24	55.56	5.94	3	0
YGR169C	PUS6	-0.1296	0.64808	60.52	23.8	52.68	13.93	3	0
YHR049C-A	YHR049C-A	-0.095	0.55166	43.76	7.27	39.61	8.38	3	0
YGR182C	YGR182C	0	0	0	0	0	0	0	0
YHR050W	SMF2	0.0948	0.60856	40.23	8.35	44.05	8.5	3	0
YGR170W	PSD2	0.1081	0.52859	39.84	4.43	44.15	9.87	3	0
YHR077C	NMD2	0	0	0	0	0	0	0	0
YGR171C	MSM1	-0.0097	0.94923	37.96	0.44	37.59	9.39	3	0
YHR051W	COX6	-0.0535	0.74104	37.97	0.18	35.94	9.94	3	0
YGR173W	RBG2	-0.0512	0.76727	45.13	5.2	42.82	11.51	3	0
YHR057C	CPR2	-0.0689	0.62221	42.73	6.01	39.79	7.45	3	0
YGR174C	CBP4	0.0889	0.6796	37.64	1.19	40.98	12.99	3	0
YHR060W	VMA22	0	0	0	0	0	0	0	0
YGR176W	YGR176W	-0.0265	0.87511	46.11	6.23	44.89	11.01	3	0
YHR061C	GIC1	-0.1131	0.12898	42.51	3.79	37.7	2.17	3	0
YGR177C	ATF2	0.0576	0.83678	43.25	3.88	45.74	19.26	3	0
YHR066W	SSF1	-0.0455	0.76791	40.68	6.55	38.83	7.76	3	0
YGR178C	PBP1	-0.2105	0.20632	44.79	6.73	35.37	8.49	3	0
YHR073W	OSH3	0.0483	0.84241	43.37	9.94	45.46	13.9	3	0
YGR180C	YGR180C	-0.7284	0.02044	36.08	0.03	9.8	5.4	2	1
YHR075C	PPE1	-0.0215	0.88978	42.28	9.14	41.37	5.5	3	0
YGR181W	TIM13	-0.059	0.66126	45.63	4.9	42.93	8.57	3	0
YHR076W	PTC7	-0.0925	0.50364	47.84	6.91	43.42	7.82	3	0
YGR182C	YGR182C	-0.0148	0.93114	51.48	6.12	50.72	12.98	3	0
YHR077C	NMD2	-0.2253	0.15553	68.38	11.28	52.97	10.3	3	0
YDR411C	DFM1	-0.1843	0.33745	59.37	15.9	48.43	7.07	3	0
YER038W-A	YER038W-A	0.01	0.95132	39.59	5.83	39.99	8.85	3	0
YDR414C	ERD1	0.2417	0.43284	37.06	3.81	46.02	17.4	3	0
YER039C	HVG1	0.0171	0.91923	42.71	3.19	43.44	11.31	3	0
YDR415C	YDR415C	-0.0447	0.81139	42.81	4.73	40.89	12.12	3	0
YER040W	GLN3	-0.6054	0.02088	29.13	3.66	11.5	0.08	2	1
YDR418W	RPL12B	-0.4158	0.23086	34.01	4.52	19.87	16.75	3	0
YER041W	YEN1	-0.003	0.97899	40.06	1.37	39.94	7.33	3	0
YDR419W	RAD30	-0.0044	0.97861	40.46	4.47	40.28	9.86	3	0
YER042W	MXR1	0.0094	0.95763	41.14	2.97	41.52	11.47	3	0
YDR420W	HKR1	0.0416	0.82971	41.02	6.92	42.72	10.88	3	0
YER044C-A	MEI4	0.0227	0.90356	44.86	4.97	45.88	12.71	3	0
YDR421W	ARO80	-0.0558	0.73429	41.29	7.76	38.98	7.73	3	0
YER045C	ACA1	0.0509	0.76287	41.15	8.2	43.24	7.66	3	0
YDR422C	SIP1	0.014	0.94063	42.61	5.02	43.21	12.07	3	0
YER046W-A	YER046W-A	0.1084	0.52607	38.13	4.23	42.27	9.41	3	0
YDR423C	CAD1	0.1101	0.6556	42	6.77	46.62	15.21	3	0
YER047C	SAP1	0.116	0.4483	41.52	6.55	46.33	7.47	3	0
YDR425W	SNX41	-0.0153	0.90773	43.69	7.41	43.02	5.78	3	0
YER048C	CAJ1	0.1116	0.64592	41.34	6.83	45.95	14.59	3	0
YDR426C	YDR426C	0.0107	0.94884	43.65	6.92	44.11	9.65	3	0
YER049W	TPA1	-0.0675	0.70812	43.65	10.69	40.71	6.83	3	0
YDR428C	BNA7	0.114	0.58191	45.49	8.32	50.68	12.49	3	0
YER050C	RSM18	-0.0806	0.51444	53.54	7.88	49.22	6.87	3	0
YGR183C	QCR9	-0.0987	0.7096	54.46	19.43	49.08	12.81	3	0
YHR078W	YHR078W	-0.0339	0.83101	39.82	3.93	38.47	9.5	3	0
YGR184C	UBR1	-0.0054	0.97732	42.05	6.16	41.82	11.51	3	0
YHR079C	IRE1	0.9599	0.05652	24.01	0.28	47.05	8.09	2	1
YGR187C	HGH1	-0.16	0.06546	43.41	4.21	36.46	2.25	3	0
YHR080C	YHR080C	0.0755	0.65446	38.48	2.78	41.38	10.04	3	0
YGR189C	CRH1	-0.0413	0.83043	43.54	3.25	41.74	13.24	3	0
YHR081W	LRP1	-0.0655	0.65548	32.59	4.81	30.46	5.99	3	0
YGR192C	TDH3	0.0062	0.97481	42.26	10.14	42.52	8.93	3	0
YHR082C	KSP1	0.1019	0.73252	41.81	9.17	46.07	17.93	3	0
YGR193C	PDX1	-0.1857	0.32217	38.62	7.61	31.45	7.96	3	0
YHR086W	NAM8	0.0055	0.97622	41.04	5.62	41.26	10.96	3	0
YGR194C	XKS1	-0.0932	0.48293	42.7	6.63	38.72	5.98	3	0
YHR087W	YHR087W	-0.1674	0.81252	30.56	25.61	25.45	23.83	3	0
YGR196C	FYV8	0.0959	0.64946	39.28	6.66	43.04	11.51	3	0
YHR091C	YHR091C	0.0309	0.84089	40.25	3	41.5	9.59	3	0
YGR197C	SNG1	0.0935	0.5858	40.43	6.34	44.2	9.06	3	0
YHR092C	HXT4	-0.0881	0.52869	42.88	5.73	39.1	7.57	3	0
YGR199W	PMT6	0.0462	0.79161	42.18	5.69	44.13	10.5	3	0
YHR093W	AHT1	-0.0481	0.77662	44.07	6.59	41.95	10.15	3	0
YGR200C	ELP2	-0.2455	0.06121	37.09	4.97	27.98	3.55	3	0
YHR094C	HXT1	-0.1572	0.42617	49.5	12.48	41.72	8.73	3	0
YGR202C	PCT1	0.0995	0.70687	52.06	11.85	57.24	18.79	3	0
YHR095W	YHR095W	-0.1739	0.3243	65.4	12.29	54.03	12.53	3	0
YDR430C	CYM1	0.0011	0.99648	48.07	15.83	48.12	10.87	3	0
YER051W	JHD1	-0.0356	0.8494	39.92	6.15	38.5	10.47	3	0
YDR431W	YDR431W	-0.208	0.10938	41.13	1.37	32.57	7.09	3	0
YER052C	HOM3	-0.105	0.55469	41.25	5.72	36.91	10.15	3	0
YDR432W	NPL3	0.0199	0.97067	17.75	10.07	18.1	12.02	3	0
YER053C	PIC2	-0.0299	0.84894	41.26	5.71	40.03	8.81	3	0
YDR433W	YDR433W	-0.1256	0.4694	36.66	6.78	32.05	7.33	3	0
YER054C	GIP2	-0.1126	0.50473	39.18	8.01	34.77	6.7	3	0
YDR435C	PPM1	-0.0302	0.88067	40.84	8.05	39.61	10.64	3	0
YER056C	FCY2	0.0002	0.99843	40.24	5.07	40.25	5.61	3	0
YDR436W	PPZ2	-0.0007	0.99619	44.23	4.02	44.2	10.11	3	0
YER056C-A	RPL34A	-0.3055	0.11179	43.37	10.5	30.12	4.14	3	0
YEL001C	IRC22	0.1704	0.27064	34.82	6.02	40.75	5.34	3	0
YER057C	HMF1	0.0631	0.77838	46.68	8.15	49.62	14.85	3	0
YEL003W	GIM4	-0.1558	0.48765	29.34	3.56	24.77	9.74	3	0
YER058W	PET117	0.0743	0.76476	43.45	8.78	46.68	15.1	3	0
YEL004W	YEA4	0	0	0	0	0	0	0	0
YER059W	PCL6	0.1135	0.61665	40.25	6.71	44.82	12.97	3	0
YEL005C	VAB2	0.3698	0.42129	31.15	10.86	42.67	12.06	2	1
YER060W	FCY21	0.0386	0.85787	45.79	11.77	47.55	10.89	3	0
YEL006W	YEA6	0.303	0.1153	32.45	5.11	42.28	6.78	3	1
YER060W-A	FCY22	-0.023	0.91513	45.22	10.48	44.18	11.92	3	0
YEL007W	YEL007W	0.2015	0.47316	35.76	6.49	42.97	14.38	3	0
YER061C	CEM1	-0.1024	0.13978	48.29	2	43.34	4.21	3	0
YGR203W	YGR203W	-0.0784	0.69052	49.72	9.53	45.82	12.55	3	0
YHR096C	HXT5	0.0467	0.86106	41.6	6.55	43.54	16.8	3	0
YGR205W	YGR205W	0.0614	0.79936	37.3	7.75	39.59	12.38	3	0
YHR097C	YHR097C	-0.145	0.15991	44.61	4.6	38.14	4.59	3	0
YGR206W	MVB12	0.0191	0.90502	39.97	3	40.73	9.96	3	0
YHR100C	YHR100C	-0.1519	0.2787	29.94	3.69	25.39	5.1	3	0
YGR207C	YGR207C	-0.05	0.70989	44.17	3.13	41.97	9.05	3	0
YHR103W	SBE22	0.0099	0.96247	34.33	5.26	34.67	10.56	3	0
YGR208W	SER2	-0.2228	0.19947	42.95	10.12	33.38	3.75	3	0
YHR104W	GRE3	-0.1664	0.30731	39.52	8.39	32.94	4.95	3	0
YGR209C	TRX2	-0.0389	0.76573	42.37	5.01	40.72	7.43	3	0
YHR105W	YPT35	-0.028	0.86749	45.01	5.36	43.75	11.05	3	0
YGR212W	SLI1	0.004	0.96966	42.34	3.68	42.51	6.16	3	0
YHR106W	TRR2	-0.1019	0.55981	45.18	6.91	40.57	10.48	3	0
YGR213C	RTA1	-0.057	0.68796	45.37	7.23	42.79	7.42	3	0
YHR108W	GGA2	-0.1247	0.49811	45.64	8.9	39.95	9.81	3	0
YGR214W	RPS0A	0.0682	0.6747	37.13	5.36	39.66	8.09	3	0
YHR109W	CTM1	-0.0236	0.89582	46.98	9.8	45.87	9.68	3	0
YGR215W	RSM27	0.0245	0.85703	33.59	3.83	34.42	6.34	3	0
YHR110W	ERP5	0.111	0.66758	47.06	11.04	52.29	16.14	3	0
YGR217W	CCH1	-0.0075	0.96787	43.6	10.26	43.28	8.22	3	0
YHR111W	UBA4	-0.3081	0.12294	42.5	9.78	29.41	6.3	3	0
YHL047C	ARN2	-0.055	0.77407	51.14	10.96	48.32	11.48	3	0
YHR112C	YHR112C	-0.1969	0.16929	70.07	9.89	56.28	10.29	3	0
YEL008W	YEL008W	0.3168	0.48082	35.9	10.36	47.27	15.6	2	1
YER062C	HOR2	-0.0457	0.75454	41.8	0.97	39.89	9.83	3	0
YEL009C	GCN4	0.1278	0.52625	36.88	0.28	41.6	11.78	3	0
YER065C	ICL1	-0.0722	0.6788	40.3	7.8	37.39	8.17	3	0
YEL010W	YEL010W	0.0088	0.92651	33.33	2.26	33.62	4.64	3	0
YER066C-A	YER066C-A	-0.0352	0.85479	42.47	3.55	40.97	12.8	3	0
YEL013W	VAC8	0.9122	0.20238	17.8	9.33	34.03	7.97	2	1
YER067W	YER067W	-0.0976	0.68627	42.81	8.58	38.63	14.27	3	0
YEL014C	YEL014C	0.2269	0.43209	30.69	5.49	37.65	12.68	3	0
YER067C-A	YER067C-A	0.0195	0.91944	43.91	6.72	44.77	12.06	3	0
YEL015W	EDC3	0.4356	0.12699	27.8	5.4	39.9	4.07	2	1
YER068W	MOT2	0	0	0	0	0	0	0	0
YEL016C	NPP2	0.4758	0.22023	33.82	2.32	49.91	12.71	2	1
YER068C-A	YER068C-A	-0.7004	0.14533	1.33	0.05	0.4	0.56	2	0
YEL017C-A	PMP2	0.7522	0.31592	26.28	14.78	46.04	15.03	2	1
YER069W	ARG5,6	-1	0.00194	2.57	0.16	0	0	2	1
YEL017W	GTT3	0.5328	0.01359	28.6	3.46	43.83	5.23	3	1
YPR118W	YPR118W	-0.08	0.74651	44.9	11.72	41.3	13.61	3	0
YPR083W	MDM36	0.012	0.94826	39.83	6.1	40.3	10.29	3	0
YER071C	YER071C	-0.0493	0.7807	44.63	8.8	42.43	9.3	3	0
YEL020C	YEL020C	0.6146	0.02168	23.62	0.94	38.13	6.81	3	1
YER072W	VTC1	-0.0422	0.78754	43.38	7.72	41.55	7.85	3	0
YEL023C	YEL023C	1.8629	0.02833	19.05	4.73	54.54	17.68	3	1
YER073W	ALD5	-0.1723	0.25739	66.02	12.67	54.64	7.9	3	0
YHL046C	YHL046C	-0.2204	0.20817	53.77	12.33	41.92	5.94	3	0
YHR113W	YHR113W	-0.0147	0.9425	40.76	5.93	40.16	12.15	3	0
YHL045W	YHL045W	-0.0438	0.86278	40.99	6.55	39.19	15.58	3	0
YHR114W	BZZ1	-0.0701	0.52025	40.65	4.84	37.8	5.08	3	0
YHL044W	YHL044W	-0.2217	0.14563	41.91	8.67	32.62	2.13	3	0
YHR115C	DMA1	-0.1246	0.12413	43.55	2.72	38.12	4	3	0
YHL043W	ECM34	-0.0974	0.48087	45.88	2.61	41.41	9.62	3	0
YHR116W	COX23	0.0183	0.92218	38.6	4.43	39.31	10.92	3	0
YHL042W	YHL042W	-0.1867	0.14108	43.17	5.11	35.11	5.66	3	0
YHR117W	TOM71	-0.163	0.388	45.25	5.21	37.87	12.13	3	0
YHL041W	YHL041W	-0.0563	0.67149	42.83	5.66	40.41	7.18	3	0
YHR120W	MSH1	-0.2496	0.17042	33.95	4.43	25.48	7.6	3	0
YHL040C	ARN1	-0.0574	0.71155	45.68	8.29	43.06	7.87	3	0
YHR121W	LSM12	-0.2009	0.27559	45.36	7.91	36.25	9.69	3	0
YHL038C	CBP2	0.054	0.82494	35.81	8.04	37.74	11.67	3	0
YHR123W	EPT1	-0.1452	0.19183	45.85	4.9	39.19	5.48	3	0
YHL037C	YHL037C	-0.0398	0.80462	48.84	6.33	46.89	11.07	3	0
YHR124W	NDT80	-0.0356	0.87114	44.57	10	42.99	12.34	3	0
YHL036W	MUP3	-0.053	0.78509	43.41	5	41.12	12.71	3	0
YHR125W	YHR125W	0.0323	0.8786	41.82	8.47	43.17	11.64	3	0
YHL035C	VMR1	0.0094	0.96263	43.85	9	44.26	11.06	3	0
YHR126C	YHR126C	-0.0747	0.71091	43.31	12.23	40.08	6.96	3	0
YHL034C	SBP1	0.0769	0.74067	42.62	9.54	45.89	12.84	3	0
YHR129C	ARP1	0.0183	0.86679	49.24	0.2	50.14	8.74	3	0
YEL024W	RIP1	0.3063	0.83643	21.13	0.16	27.6	39.03	2	0
YER074W	RPS24A	0.2153	0.43606	31.49	2.38	38.27	13.38	3	0
YEL025C	YEL025C	0.6952	0.06065	24.12	4.13	40.88	10.42	3	1
YER075C	PTP3	-0.065	0.64408	38.39	2.58	35.9	8.28	3	0
YEL027W	CUP5	-1	0.03757	5.31	3	0	0	3	1
YER079W	YER079W	-0.0904	0.35841	45.68	4.76	41.55	4.99	3	0
YEL028W	YEL028W	0.7409	0.10914	23.08	12.33	40.18	7.47	3	1
YER080W	YER080W	-0.1368	0.24039	39.15	6.23	33.79	2.55	3	0
YEL030W	ECM10	0.2045	0.2661	32.46	0.54	39.09	8.88	3	0
YER081W	SER3	-0.0219	0.90195	42.87	5.55	41.93	11.11	3	0
YEL031W	SPF1	0	0	0	0	0	0	0	0
YER083C	GET2	0.5926	0.4607	18.7	9.23	29.78	14.64	2	1
YEL033W	YEL033W	0.0039	0.98355	33.57	6.28	33.7	8.29	3	0
YER084W	YER084W	-0.1393	0.51524	45.08	5.84	38.8	14.09	3	0
YPR091C	YPR091C	-0.2225	0.15405	45.92	9.13	35.7	4.27	3	0
YER085C	YER085C	-0.1147	0.3578	41.69	6.86	36.91	4.08	3	0
YEL037C	RAD23	0.3187	0.0767	28.5	1.05	37.58	6.55	3	0
YER086W	ILV1	0.1831	0.85287	0.67	0.04	0.79	0.82	2	0
YEL038W	UTR4	0.3771	0.05293	28.91	5.77	39.81	3.85	3	1
YER087C-A	YER087C-A	0.0332	0.85896	44.75	5.04	46.23	12.61	3	0
YEL039C	CYC7	0.4533	0.06798	28.13	6.5	40.88	6.08	3	1
YGR123C	PPT1	-0.1668	0.38128	48.62	12.51	40.51	6.89	3	0
YEL040W	UTR2	0.5047	0.24043	31.21	10.1	46.96	8.94	2	1
YGR124W	ASN2	-0.1031	0.3287	56.73	4.59	50.88	7.88	3	0
YHL033C	RPL8A	0.0663	0.67096	36.08	2.33	38.47	8.75	3	0
YHR130C	YHR130C	-0.0461	0.87202	44.23	9.1	42.19	18.45	3	0
YHL032C	GUT1	-0.0706	0.77313	42.64	9.57	39.63	13.94	3	0
YHR132C	ECM14	-0.0756	0.62827	39.55	7.33	36.56	6.65	3	0
YHL031C	GOS1	-0.0325	0.83792	35.25	2.29	34.11	8.79	3	0
YHR133C	NSG1	0.0412	0.8324	40.36	5.1	42.03	11.7	3	0
YHL030W	ECM29	-0.1445	0.31945	44.09	7.19	37.72	6.54	3	0
YHR134W	WSS1	-0.081	0.67279	32.66	7.21	30.01	7.03	3	0
YHL029C	YHL029C	0.2055	0.38488	37.83	6.49	45.61	12.2	3	0
YHR135C	YCK1	0.0127	0.94485	42.6	9.47	43.14	8.55	3	0
YHL028W	WSC4	-0.0876	0.41683	44.52	1.24	40.62	7.36	3	0
YHR136C	SPL2	0.133	0.57431	40.88	5.61	46.31	14.36	3	0
YHL027W	RIM101	-0.7184	5e-05	37.02	1.25	10.43	2.14	3	1
YHR137W	ARO9	-0.0374	0.84091	41.08	9	39.54	8.56	3	0
YHL026C	YHL026C	0.0506	0.80681	43.21	8.23	45.4	11.92	3	0
YHR138C	YHR138C	-0.0381	0.84873	48.55	10.43	46.7	11.77	3	0
YHL023C	RMD11	-0.0139	0.90941	39.18	2.12	38.64	7.49	3	0
YHR139C	SPS100	-0.0281	0.85389	46.68	5.63	45.37	10.08	3	0
YHL022C	SPO11	0.1298	0.65856	46.83	7.79	52.91	20.67	3	0
YHR139C-A	YHR139C-A	-0.0677	0.71231	47.1	11.16	43.91	8.38	3	0
YHL021C	YHL021C	0.0016	0.99279	43.17	8.01	43.24	9.81	3	0
YHR142W	CHS7	-0.0405	0.86831	43.43	10.4	41.67	13.76	3	0
YHL020C	OPI1	-0.123	0.42622	48.14	7.52	42.22	8.82	3	0
YHR143W	DSE2	0.043	0.78807	62.51	3.89	65.19	15.71	3	0
YEL041W	YEL041W	0.6108	0.08944	27.5	4.38	44.3	12.28	3	1
YGR125W	YGR125W	-0.1707	0.02059	43.76	2.55	36.29	2.38	3	1
YEL042W	GDA1	0.7376	0.12368	26.57	6.2	46.17	16.32	3	1
YGR126W	YGR126W	-0.0292	0.86796	38.85	5.77	37.72	9.49	3	0
YEL043W	YEL043W	0.3591	0.01899	29.44	0.31	40.01	2.07	2	1
YGR127W	YGR127W	0.0503	0.7812	39.61	4.83	41.6	10.56	3	0
YEL045C	YEL045C	-0.7516	0.09513	2.45	0.1	0.61	0.86	2	1
YGR129W	SYF2	0.021	0.93658	43.46	7.73	44.37	16.95	3	0
YEL046C	GLY1	-0.45	0.42352	3.87	0.11	2.13	2.47	2	0
YGR130C	YGR130C	-0.0412	0.76383	43.5	4.89	41.71	8.32	3	0
YEL047C	YEL047C	0.1775	0.40386	34.21	9.57	40.28	5.97	3	0
YGR131W	YGR131W	-0.0544	0.81576	42.18	8.66	39.88	13.43	3	0
YEL048C	YEL048C	0.3921	0.25983	31.85	0.25	44.34	16.49	3	0
YGR132C	PHB1	-0.0238	0.87885	38.53	7.45	37.61	6.32	3	0
YEL049W	PAU2	0.1001	0.71821	35.14	8.83	38.66	13.02	3	0
YGR133W	PEX4	0.1894	0.4685	36.09	2.9	42.93	14.51	3	0
YEL050C	RML2	-0.6463	0.06503	27.27	10.52	9.65	5.96	3	1
YGR135W	PRE9	-0.8355	0.0012	34.48	3.59	5.67	4.91	3	1
YEL051W	VMA8	-1	0.04396	7.18	4.28	0	0	3	1
YGR136W	LSB1	0.0192	0.90543	41.5	7.1	42.3	8.32	3	0
YEL052W	AFG1	0.3166	0.01599	37.73	0.33	49.67	2.14	2	1
YGR137W	YGR137W	-0.0385	0.85431	40.68	10.15	39.12	9.45	3	0
YEL053C	MAK10	-0.0003	0.99897	33.47	7.31	33.46	10.69	3	0
YGR138C	TPO2	-0.1128	0.48217	65.1	8.44	57.76	14.1	3	0
YHL019C	APM2	-0.4896	0.20943	53.71	15.77	27.41	26.09	3	0
YHR147C	MRPL6	-0.0909	0.28303	23.58	0.21	21.44	2.99	3	0
YHL017W	YHL017W	0.046	0.82602	43.06	5.27	45.04	13.63	3	0
YHR150W	PEX28	-0.0501	0.72284	41.16	6.61	39.1	6.65	3	0
YHL016C	DUR3	-0.054	0.78687	39.28	4.82	37.16	11.77	3	0
YHR151C	YHR151C	0.092	0.53453	36.13	6.08	39.46	5.91	3	0
YHL014C	YLF2	-0.0822	0.53255	39.43	6.24	36.18	5.37	3	0
YHR152W	SPO12	0.0165	0.85655	40.8	3.87	41.47	4.63	3	0
YHL013C	OTU2	0.0179	0.92995	39.83	8.43	40.54	10.16	3	0
YHR153C	SPO16	-0.0471	0.85843	45.69	10.59	43.54	16.48	3	0
YHL012W	YHL012W	-0.0269	0.80374	40.81	3.87	39.71	6.04	3	0
YHR154W	RTT107	-0.0341	0.85316	37.31	6.95	36.04	8.74	3	0
YHL010C	YHL010C	0.0909	0.68719	41.28	6.03	45.04	13.74	3	0
YHR155W	YSP1	0.0057	0.97111	40.24	8.36	40.47	6.06	3	0
YHL009C	YAP3	-0.0008	0.99625	42.47	8.57	42.44	8.13	3	0
YHR156C	LIN1	-0.0269	0.90318	45.74	12.82	44.51	10.32	3	0
YHL008C	YHL008C	0.0138	0.94025	44.02	9.7	44.63	8.88	3	0
YHR157W	REC104	0.0973	0.45896	41.76	7.18	45.82	4.73	3	0
YHL007C	STE20	-0.2805	0.50223	39.53	0.95	28.44	26.05	3	0
YHR158C	KEL1	0.2386	0.40346	39.95	8.94	49.49	15.27	3	0
YHL006C	SHU1	-0.0536	0.81004	42.48	14.7	40.2	4.48	3	0
YHR159W	YHR159W	0.0443	0.85687	40.24	8.59	42.03	13.57	3	0
YHL005C	YHL005C	-0.0603	0.81	46.31	12.66	43.51	13.93	3	0
YHR160C	PEX18	0.0464	0.71516	49.11	4.66	51.39	8.92	3	0
YHL003C	LAG1	1.0732	0.02662	27.46	0.29	56.93	6.93	2	1
YHR161C	YAP1801	-0.1654	0.00533	46.71	2.2	38.98	1.03	3	1
YHR030C	SLT2	0	0	0	0	0	0	0	0
YHR189W	PTH1	0	0	0	0	0	0	0	0
YHR001W-A	QCR10	0.4544	0.1274	28.61	9.9	41.61	6.29	3	1
YHR163W	SOL3	0.1578	0.45661	36.04	4.9	41.72	10.92	3	0
YHR011W	DIA4	0.0254	0.62305	33.37	0.63	34.22	2.68	3	0
YHR167W	THP2	-0.0963	0.49585	37.87	5.51	34.22	6.39	3	0
YHR012W	VPS29	-0.3571	0.35991	31.17	2.54	20.04	18.49	3	0
YHR176W	FMO1	0.0937	0.62269	37.92	6.09	41.48	9.83	3	0
YHR013C	ARD1	-1	6e-05	30.33	3.03	0	0	3	1
YHR177W	YHR177W	0.3142	0.42201	37.74	8.81	49.6	14.24	2	1
YHR014W	SPO13	-1	6e-05	34.67	0.37	0	0	2	1
YHR178W	STB5	0.0596	0.42143	42.77	3.52	45.31	3.46	3	0
YHR015W	MIP6	-0.9635	0.00253	2.16	0.1	0.08	0.11	2	1
YHR179W	OYE2	-0.0345	0.86544	39.61	5.83	38.24	11.73	3	0
YHR018C	ARG4	-0.738	0.12135	43.91	24.54	11.51	14.71	3	1
YHR182W	YHR182W	0.3722	0.43492	36.38	13.82	49.92	14.14	2	1
YHR022C	YHR022C	-0.9916	0.01795	30.67	13.59	0.26	0.44	3	1
YHR183W	GND1	0.402	0.20298	33.02	4.03	46.29	14.57	3	0
YHR029C	YHI9	-1	2e-05	48.59	0.32	0	0	2	1
YHR184W	SSP1	0.1302	0.36099	38.13	5.19	43.09	6.54	3	0
YHR030C	SLT2	0.5675	0.41868	34.61	11.82	54.26	24.82	2	1
YHR189W	PTH1	-0.1117	0.38131	52.67	7.68	46.79	6.96	3	0
YEL054C	RPL12A	0.0802	0.74715	64.42	18.85	69.59	17.79	3	0
YGR139W	YGR139W	-0.1108	0.66488	64.11	22.62	57	13.51	3	0
YEL066W	HPA3	0	0	0	0	0	0	0	0
YGR152C	RSR1	-1	0	0.07	0	0	0	2	0
YEL056W	HAT2	-0.0655	0.74575	62.44	13.85	58.35	14.98	3	0
YGR141W	VPS62	-0.0589	0.77921	52.49	14.55	49.39	10.35	3	0
YEL057C	YEL057C	0.0492	0.73127	44.13	4.81	46.3	9	3	0
YGR142W	BTN2	-0.1483	0.63566	52.12	23.59	44.39	11.28	3	0
YEL059W	YEL059W	0.003	0.99099	42.37	12.22	42.49	13.46	3	0
YGR143W	SKN1	0.0822	0.75518	49.25	13.93	53.3	15.7	3	0
YEL060C	PRB1	-0.6407	0.01224	36.79	6.81	13.22	6.49	3	1
YGR144W	THI4	0	0	0	0	0	0	0	0
YEL061C	CIN8	0.0674	0.80869	51.88	7.39	55.38	22.21	3	0
YGR146C	YGR146C	0.0117	0.95935	44.94	11.19	45.47	12.52	3	0
YEL062W	NPR2	-0.0744	0.74465	58.05	10.54	53.73	18.67	3	0
YGR148C	RPL24B	-0.0785	0.73673	59.77	13.68	55.07	17.91	3	0
YEL063C	CAN1	-1	0.29951	17.41	17.73	0	0	2	1
YGR149W	YGR149W	0.1737	0.51645	55.89	7.91	65.6	22.29	3	0
YEL064C	AVT2	-0.0967	0.68901	66.15	11.6	59.75	22.99	3	0
YGR150C	YGR150C	-0.1508	0.2329	46.93	6.22	39.85	6.12	3	0
YEL065W	SIT1	-0.0733	0.76754	70.57	19.73	65.4	20.29	3	0
YGR151C	YGR151C	-0.1332	0.56635	78.05	19.44	67.65	21.32	3	0
YEL066W	HPA3	-0.1008	0.61138	80.83	22.43	72.68	12.44	3	0
YGR152C	RSR1	-0.0072	0.98025	79.65	22.3	79.08	30.11	3	0
YHR195W	NVJ1	0.0392	0.77368	52.73	6.6	54.8	9.59	3	0
YLR149C	YLR149C	0.1421	0.69589	49.98	19.64	57.08	21.7	3	0
YHR198C	YHR198C	0.1044	0.70539	50.98	13.86	56.3	17.97	3	0
YLR150W	STM1	0.3942	0.44738	39.46	11.9	55.01	20.22	2	1
YHR199C	YHR199C	-0.0919	0.76212	55.61	19.67	50.5	18.96	3	0
YLR151C	PCD1	-0.1543	0.45066	53.82	14.58	45.52	9.18	3	0
YHR200W	RPN10	0.2833	0.45129	38.58	10.29	49.5	13.09	2	1
YLR152C	YLR152C	-0.0408	0.8749	43.36	11.37	41.6	14.27	3	0
YHR202W	YHR202W	0.1677	0.63816	40.18	7.79	46.92	21.61	3	0
YLR154C	RNH203	0.1278	0.59008	42.76	3.47	48.23	15.81	3	0
YHR203C	RPS4B	0.4597	0.12966	38.19	0.82	55.75	9.9	2	1
YLR164W	YLR164W	-0.2068	0.46901	64.53	20.32	51.18	20.59	3	0
YHR204W	MNL1	0.1731	0.31293	45.18	7.76	53	8.81	3	0
YLR165C	PUS5	0.1914	0.56553	43.72	15.55	52.09	17.18	3	0
YHR206W	SKN7	0.4346	0.37845	43.12	12.43	61.86	20.08	2	1
YLR168C	YLR168C	0.1783	0.59487	49.87	12.81	58.76	15.44	2	0
YHR207C	SET5	-0.2002	0.38399	67.25	15.9	53.78	17.81	3	0
YLR169W	YLR169W	-0.0745	0.81218	51.36	12.52	47.54	22.91	3	0
YHR209W	YHR209W	0.3448	0.39183	69.36	17.52	93.28	25.84	2	1
YLR170C	APS1	-0.0635	0.75551	55.08	10	51.58	15.15	3	0
YHR210C	YHR210C	0.0159	0.94588	53.81	3.47	54.66	20.19	3	0
YLR171W	YLR171W	0.0111	0.96818	56.76	15.18	57.39	12.82	2	0
YCL001W	RER1	0.1413	0.61295	49.05	13.18	55.98	17.5	3	0
YLR172C	DPH5	-0.2313	0.23053	67.32	13.61	51.75	13.38	3	0
YKL063C	YKL063C	-0.1096	0.6283	43.55	15.13	38.77	4.56	3	0
YKL184W	SPE1	0.4911	0.33858	13	5.76	19.38	8.4	3	0
YKL064W	MNR2	0.5047	0.02248	25.9	2	38.97	1.99	2	1
YKL185W	ASH1	-0.2106	0.31713	32.83	6.64	25.92	8.11	3	0
YKL065C	YKL065C	0.244	0.15388	24.59	5.07	30.58	3.04	3	0
YKL187C	YKL187C	0.4744	0.10141	24.29	5.61	35.81	0.43	2	1
YKL066W	YKL066W	0.7364	0.0543	23.74	1.55	41.22	5.81	2	1
YKL188C	PXA2	0.1714	0.11248	32.01	3.55	37.5	3.06	3	0
YKL067W	YNK1	0.3404	0.03946	32.42	2.98	43.46	1.17	2	1
YKL190W	CNB1	0.4692	0.04239	31.15	3	45.77	3.22	2	1
YKL068W	NUP100	0.5881	0.0237	30.67	0.37	48.71	3.98	2	1
YGR027C	RPS25A	0.3941	0.06006	27.31	3.89	38.07	0.4	2	1
YKL069W	YKL069W	0.1647	0.09712	34.99	3.57	40.75	2.94	3	0
YGR031W	YGR031W	0.3402	0.01628	30.37	1.88	40.7	0.18	2	1
YKL070W	YKL070W	0.0387	0.75912	37.9	5.41	39.36	5.53	3	0
YGR033C	TIM21	0.2007	0.15075	36.04	2.29	43.27	6.68	3	0
YKL071W	YKL071W	0.7575	0.14055	27.65	5.48	48.59	11.19	2	1
YGR034W	RPL26B	0.1832	0.13115	30.15	5.01	35.67	0.64	3	0
YKLO72W	YKLO72W	0.0337	0.78712	38.4	2.88	39.7	7.22	3	0
YGR035C	YGR035C	-0.0814	0.62119	38	6.25	34.91	7.83	3	0
YKL073W	LHS1	0.1739	0.15004	33.6	5.24	39.44	2.22	3	0
YGR036C	CAX4	-0.6073	0	13.52	0	5.31	0	1	0
YKL074C	MUD2	-0.3736	0.0044	48.87	4.16	30.61	3.53	3	1
YGR037C	YGR037C	-0.027	0.83356	48.03	7.3	46.74	6.86	3	0
YCL002C	YCL002C	0.1292	0.52357	42.38	10.51	47.86	8.61	3	0
YLR173W	YLR173W	0.5533	0.1033	32.78	4.59	50.91	7.68	2	1
YCL005W	LDB16	-1	0.0186	17.83	3.49	0	0	2	1
YLR174W	IDP2	0.2999	0.22209	33.99	10.59	44.18	6.09	3	0
YMR118C	YMR118C	0.1753	0.37499	32.43	6.69	38.11	2.37	2	0
YLR176C	RFX1	0.1065	0.57551	34.33	8.94	37.98	5.31	3	0
YMR118C	YMR118C	0	0	0	0	0	0	0	0
YLR177W	YLR177W	0.2597	0.26668	36.82	12.09	46.39	4.35	3	0
YCL008C	STP22	-0.701	0.02634	17.57	2.88	5.25	0.23	2	1
YLR184W	YLR184W	0	0	0	0	0	0	0	0
YCL009C	ILV6	0.1373	0.22403	39.49	4.75	44.92	4.49	3	0
YLR178C	TFS1	0.1548	0.42463	37.85	10.24	43.71	5.07	3	0
YCL010C	SGF29	0.4929	0.03487	26.05	1.04	38.88	3.32	2	1
YLR179C	YLR179C	0.3282	0.16615	34.88	7.48	46.33	1.2	2	0
YCL011C	GBP2	-0.0584	0.36196	41.23	3.3	38.82	2.37	3	0
YLR180W	SAM1	0.0804	0.57999	37.39	8.38	40.4	2.17	3	0
YCL012W	YCL012W	0.1231	0.67757	35.97	11.25	40.39	6.52	2	0
YLR181C	VTA1	0.1124	0.43188	35.46	5.48	39.45	1.81	2	0
YCL013W	YCL013W	0.3531	0.0929	30.02	0.78	40.62	4.86	2	1
YLR182W	SWI6	-0.0096	0.99499	10.39	13.49	10.29	14.55	2	0
YCL014W	YCL014W	0.1181	0.58557	38.08	9.81	42.58	1.13	2	0
YLR183C	TOS4	0.3931	0.12632	38.72	5.62	53.94	6.35	2	1
YCL016C	DCC1	0.1197	0.32103	35.97	5.28	40.27	3.95	3	0
YLR184W	YLR184W	0.2743	0.3577	34.2	14.49	43.58	5.9	3	0
YKL075C	YKL075C	0.8769	0.01754	22.52	0.36	42.28	3.73	2	1
YGR039W	YGR039W	0.2209	0.30952	37.24	7.39	45.47	9.77	3	0
YKL076C	PSY1	0.7011	0.13656	23.3	6.79	39.64	6.71	2	1
YGR041W	BUD9	0.1488	0.29514	33.39	4.91	38.36	5.2	3	0
YKL077W	YKL077W	0.137	0.24093	29.98	3.24	34.09	1.39	2	0
YGR042W	YGR042W	0.0225	0.72871	34.69	3.29	35.47	1.52	3	0
YKL079W	SMY1	0.1645	0.30314	36.4	7.66	42.39	4.3	3	0
YGR043C	YGR043C	0.1513	0.45733	35.59	8.16	40.97	7.88	3	0
YKL080W	VMA5	-1	1e-05	11.73	0.63	0	0	3	1
YGR044C	RME1	0.2305	0.04295	39.07	4.78	48.07	2.35	3	1
YKL090W	CUE2	0	0	0	0	0	0	0	0
YGR045C	YGR045C	0.1475	0.25058	41.45	5	47.56	2.05	2	0
YKL081W	TEF4	-0.4831	0.09173	24.29	4.42	12.56	8.07	3	0
YGR055W	MUP1	0	0	0	0	0	0	0	0
YKL084W	HOT13	0.4242	0.11204	37.83	8.31	53.87	0.28	2	0
YGR049W	SCM4	0.1424	0.22082	38.94	5.5	44.48	3.69	3	0
YKL085W	MDH1	-0.0343	0.7701	37.82	6.84	36.52	2.21	3	0
YGR051C	YGR051C	0.2535	0.29192	39.14	3.32	49.06	9.32	2	0
YKL086W	SRX1	0.3349	0.33566	34.5	4.69	46.06	12.12	2	0
YGR052W	FMP48	0.2975	0.12368	39.18	3.69	50.83	5.24	2	0
YKL087C	CYT2	0.1042	0.32822	35.34	5.52	39.02	1.53	3	0
YGR054W	YGR054W	0.0632	0.6836	33.65	8.03	35.78	2.46	3	0
YKL090W	CUE2	0.1409	0.22735	43.73	5.03	49.89	5.55	3	0
YGR055W	MUP1	0.3363	0.15022	45.13	7.34	60.31	12.84	3	0
YCL023C	YCL023C	0.3925	0.09681	46.7	6.42	65.03	5.88	2	1
YLR185W	RPL37A	0.1085	0.56672	29.77	4.31	33	7.87	3	0
YCL024W	KCC4	0.2618	0.34274	34.98	10.4	44.14	1.42	2	0
YLR187W	SKG3	0.2272	0.19749	36.41	7.08	44.68	6	3	0
YCL025C	AGP1	0.1921	0.36744	36.06	7.37	42.99	4.19	2	0
YLR188W	MDL1	0.107	0.42044	34.44	4.31	38.12	5.66	3	0
YCL026C	YCL026C	0.3227	0.16842	35	5.92	46.3	4.68	2	1
YLR189C	ATG26	0.1864	0.23804	32.51	6.54	38.57	3.82	3	0
YCL027W	FUS1	0.3671	0.02977	32.35	0.65	44.22	2.89	2	1
YLR190W	MMR1	0.1737	0.18238	28.75	5.27	33.75	1.04	3	0
YCL028W	RNQ1	0.0282	0.79156	38.04	5.68	39.11	3.3	3	0
YLR191W	PEX13	0.16	0.03818	36.67	1.85	42.54	2.78	3	1
YCL029C	BIK1	0.0454	0.60915	37.96	2.53	39.69	3.17	2	0
YLR193C	UPS1	-0.4966	0.42923	41.57	2.52	20.92	29.59	2	0
YCL030C	HIS4	0	0	0	0	0	0	0	0
YLR194C	YLR194C	0.1277	0.31878	37.35	2.45	42.12	6.84	3	0
YCL032W	STE50	-0.9974	0.00011	38.67	4.42	0.1	0.18	3	1
YLR199C	PBA1	0.1412	0.44758	38.75	8.26	44.23	0.03	2	0
YCL033C	YCL033C	0.037	0.72092	42.69	2.43	44.27	6.7	3	0
YLR200W	YKE2	-1	0.00144	30.03	6.65	0	0	3	1
YCL034W	LSB5	0.1462	0.11819	40.61	4.61	46.54	2.37	3	0
YLR201C	COQ9	0.1632	0.36488	34.51	5.81	40.14	7.58	3	0
YCL036W	GFD2	0.1272	0.42325	48.72	8.42	54.92	8.61	3	0
YLR202C	YLR202C	0.1191	0.39663	41.12	6.32	46.02	6.33	3	0
YKL091C	YKL091C	0.4603	0.25713	40.78	5.84	59.55	23.92	3	0
YGR056W	RSC1	-1	0	2.24	0	0	0	1	0
YKL092C	BUD2	0.1094	0.42255	37.1	6.33	41.15	4.68	3	0
YGR057C	LST7	0.238	0.22414	28.55	5.47	35.34	0.8	2	0
YKL093W	MBR1	0.0633	0.25031	34.68	2.29	36.88	1.67	3	0
YGR058W	PEF1	0.1003	0.45741	33.1	4.97	36.42	4.93	3	0
YKL094W	YJU3	0.3495	0.02475	29.5	0.94	39.81	2.14	2	1
YGR059W	SPR3	0.2758	0.07929	32.7	6.45	41.72	1.71	3	0
YKL096W	CWP1	0.1288	0.41179	36.34	4.97	41.03	7.34	3	0
YGR061C	ADE6	0.0516	0.38117	39.19	0.87	41.21	3.45	3	0
YKL097C	YKL097C	-0.0817	0.36664	38.03	1.24	34.93	5.14	3	0
YGR062C	YGR062C	0.1565	0.14613	32.37	2.94	37.43	3.89	3	0
YKL098W	YKL098W	0.1486	0.28791	37.72	3.27	43.33	7.22	3	0
YGR064W	YGR064W	0.6555	0.01146	21.43	2.1	35.47	0.43	2	1
YKL100C	YKL100C	0.1262	0.16267	39.96	2.9	45.01	4.21	3	0
YGR066C	YGR066C	0.5589	0.32628	27.91	23.08	43.51	7.2	3	0
YKL101W	HSL1	-0.0591	0.58592	42.8	7.1	40.27	2.09	3	0
YGR067C	YGR067C	0.1843	0.11942	37.71	4.62	44.66	3.97	3	0
YKL102C	YKL102C	1.6388	0.22055	19.16	24.52	50.55	5.97	2	1
YGR068C	YGR068C	0.0835	0.49456	39.19	3.22	42.46	6.83	3	0
YKL103C	LAP4	0.4519	0.39622	28.86	23.1	41.9	5.69	3	0
YGR069W	YGR069W	0.0681	0.67687	44.82	11.77	47.87	0.56	3	0
YKL105C	YKL105C	0.0623	0.66468	43.14	7.94	45.83	6.02	3	0
YGR070W	ROM1	0.1133	0.27439	48.38	6.62	53.86	3.53	3	0
YCL037C	SRO9	0.4606	0.30481	34.28	9.9	50.07	12.98	2	1
YLR203C	MSS51	0.4947	0.0586	27.15	6.29	40.58	6.25	3	1
YCL039W	GID7	0.162	0.26431	35.35	6.65	41.08	3.78	3	0
YLR204W	QRI5	0.0073	0.99039	26.4	12.37	26.59	23.09	3	0
YCL040W	GLK1	0.076	0.5697	34.5	7.3	37.12	0.73	3	0
YLR205C	HMX1	0.1343	0.22366	32.9	5.19	37.32	1.17	3	0
YCL042W	YCL042W	0.129	0.16862	34.85	3.98	39.35	2.38	3	0
YLR206W	ENT2	0.2343	0.26932	30.45	8.92	37.58	3.65	3	0
YCL044C	MGR1	0.1646	0.26186	32.78	3.55	38.18	6.22	3	0
YLR207W	HRD3	-0.2207	0.61393	35.25	3.49	27.47	24.42	3	0
YCL045C	YCL045C	0.1684	0.33578	36.84	5.21	43.04	8.34	3	0
YLR209C	PNP1	0.0428	0.68545	37.8	4.88	39.42	0.11	2	0
YCL046W	YCL046W	0.1125	0.38566	42.13	6.76	46.87	5.05	3	0
YLR210W	CLB4	-0.0313	0.71725	42.05	2.36	40.74	5.37	3	0
YCL047C	YCL047C	0.2265	0.21318	38.09	7.14	46.72	7.14	3	0
YLR211C	YLR211C	0.019	0.6599	42.04	1.96	42.84	2.16	3	0
YCL048W	SPS22	0.1176	0.42896	41.22	2.69	46.07	9.16	3	0
YLR213C	CRR1	0.1153	0.2764	39.46	1.31	44.01	6.12	3	0
YCL049C	YCL049C	0.4912	0.22734	32.34	11.08	48.23	6.9	2	1
YLR214W	FRE1	1.7833	0.18166	18.24	22.01	50.76	6.11	2	1
YCL050C	APA1	0.1135	0.26777	42.24	5.38	47.04	3.57	3	0
YLR216C	CPR6	0	0	0	0	0	0	0	0
YCL051W	LRE1	0.1221	0.33861	46.8	7.95	52.52	4.46	3	0
YLR217W	YLR217W	0.0849	0.22609	51.77	1.21	56.17	5.19	3	0
YKL106W	AAT1	0.2007	0.39943	39.29	5.83	47.18	13.28	3	0
YGR071C	YGR071C	0.0812	0.52616	35.55	5.44	38.44	4.74	3	0
YKL107W	YKL107W	0.1839	0.18729	32.98	2.38	39.04	6.17	3	0
YGR072W	UPF3	-0.0614	0.71432	38.65	10.26	36.28	2.05	3	0
YKL109W	HAP4	0.4105	0.069	28.01	4.51	39.51	0.06	2	1
YGR076C	MRPL25	0.0388	0.84693	17.34	4.46	18.02	3.48	3	0
YKL110C	KTI12	-0.0369	0.80591	27.12	4.59	26.12	4.74	3	0
YGR077C	PEX8	0.3222	0.14501	26.1	2.96	34.51	4.15	2	1
YKL113C	RAD27	0.3989	0.06135	32.54	0.56	45.52	4.74	2	1
YGR078C	PAC10	-0.9299	0.02545	31.38	5.95	2.2	3.11	2	1
YKL114C	APN1	0.3468	0.05429	30.64	0.71	41.26	3.58	2	1
YGR079W	YGR079W	0.1314	0.21379	37.35	2.43	42.26	5.22	3	0
YKL116C	PRR1	0.2983	0.22679	30.93	4.68	40.15	5.94	2	1
YGR080W	TWF1	0.0992	0.00642	38.1	1.14	41.88	0.52	3	1
YKL117W	SBA1	0.1164	0.38457	36.55	7.52	40.81	0.68	3	0
YGR081C	SLX9	0.1247	0.12696	36.82	1.39	41.41	3.9	3	0
YKL118W	YKL118W	-1	0.03362	10.34	2.75	0	0	2	1
YGR084C	MRP13	0.16	0.0592	42.73	4.38	49.57	1.16	3	0
YKL119C	VPH2	-0.8471	0.00165	13.47	1.77	2.06	1.93	3	1
YGR085C	RPL11B	0.1216	0.40467	35.7	3.04	40.04	7.48	3	0
YKL120W	OAC1	0.0655	0.69586	43.32	6.98	46.15	9.38	3	0
YGR087C	PDC6	0.0563	0.51683	41.98	2.1	44.34	5.36	3	0
YKL121W	YKL121W	0.2478	0.11019	44.66	8.29	55.72	4.36	3	0
YGR088W	CTT1	0.2027	0.13202	47.42	3.05	57.03	8.28	3	0
YCL055W	KAR4	0.1308	0.4479	41.02	7.99	46.38	7.64	3	0
YLR218C	YLR218C	0.5253	0.17912	25.34	6.14	38.65	6.93	2	1
YCL056C	YCL056C	0.2415	0.04548	34.97	3.15	43.42	4.01	3	1
YLR219W	MSC3	0.2401	0.17312	31.27	4.89	38.77	6.14	3	0
YCL057W	PRD1	0.2664	0.14339	34.14	3.7	43.24	4.04	2	1
YLR220W	CCC1	0.1327	0.11251	35.68	1.74	40.41	3.65	3	0
YCL060C	YCL060C	0.4009	0.13477	34.32	6.56	48.08	4.53	2	1
YLR221C	RSA3	0.2106	0.23352	31.19	3.56	37.76	7.29	3	0
YCL061C	YCL061C	0.1414	0.19274	33.6	2.97	38.35	4.34	3	0
YLR224W	YLR224W	0.1483	0.05028	38.17	3.38	43.83	1.03	3	0
YCL062W	YCL062W	0.2745	0.01367	34.23	1.44	43.63	0.62	2	1
YLR225C	YLR225C	0.2274	0.09776	35.35	5.33	43.38	3.66	3	0
YCL063W	VAC17	0.8031	0.29313	26.52	15.72	47.82	14.39	2	1
YLR227C	ADY4	-0.117	0.18729	43.9	4.92	38.77	2.67	3	0
YCL064C	CHA1	0.0131	0.92392	39.75	6.47	40.27	6.05	3	0
YKL001C	MET14	-0.0417	0.75593	42.13	5.62	40.37	7.2	3	0
YCL069W	VBA3	0.2768	0.06986	38.88	4.15	49.64	6.35	3	0
YKL002W	YKL002W	0.068	0.57059	24.6	4.08	26.27	2.32	3	0
YCR001W	YCR001W	0.1046	0.23515	39.74	4.23	43.9	2.95	3	0
YKL003C	MRP17	0.0877	0.57294	35.81	5.76	38.95	3.33	2	0
YCR002C	CDC10	0	0	0	0	0	0	0	0
YKL006W	RPL14A	-0.1888	0.27598	31.58	5.73	25.62	5.85	3	0
YCR003W	MRPL32	-0.5764	0.05999	38.42	13.42	16.27	6.11	3	0
YKL007W	CAP1	0.1838	0.22261	47.89	8.46	56.7	6.34	3	0
YKL123W	YKL123W	0.3119	0.44079	36.98	10.29	48.51	20.98	3	0
YGR096W	TPC1	0.0813	0.52318	34.54	4.1	37.35	5.63	3	0
YKL124W	SSH4	0.4316	0.14916	28.36	4.08	40.6	6.36	2	1
YGR097W	ASK10	0.2317	0.11479	35.53	4.54	43.76	5.45	3	0
YKL126W	YPK1	0.1336	0.29001	33.57	2.94	38.05	5.66	3	0
YGR100W	MDR1	-0.022	0.83937	35.19	5.29	34.42	3.23	3	0
YKL127W	PGM1	0.1314	0.16693	35.89	2.86	40.61	3.91	3	0
YGR101W	PCP1	0.0787	0.87717	15.88	13.04	17.13	1.54	3	0
YKL128C	PMU1	0.0617	0.4322	36.91	2.67	39.19	3.65	3	0
YGR102C	YGR102C	-0.0331	0.86745	19.68	5.86	19.03	2.43	3	0
YKL129C	MYO3	0.1967	0.10964	37	5	44.28	3.58	3	0
YGR104C	SRB5	-0.3328	0.54919	8.24	5.66	5.5	4.56	3	0
YKL130C	SHE2	0.0771	0.61203	40.06	5.88	43.15	7.77	3	0
YGR105W	VMA21	-0.3475	0.04534	17.97	2.75	11.73	2.57	3	1
YKL131W	YKL131W	0.0654	0.4128	39.51	3.18	42.09	3.73	3	0
YGR107W	YGR107W	0	0	0	0	0	0	0	0
YKL132C	RMA1	0.4499	0.06991	36.18	5.78	52.46	2.81	2	1
YGR108W	CLB1	0.2011	0.25319	37.96	2.9	45.59	9.48	3	0
YKL133C	YKL133C	0.113	0.14478	40.62	3.93	45.21	1.97	3	0
YGR109C	CLB6	0.1152	0.42214	40	5.97	44.6	6.64	3	0
YKL134C	38260	-0.3681	0.04387	29.72	2.67	18.78	5.95	3	1
YGR111W	YGR111W	0.443	0.03353	34.35	3.66	49.56	1.73	2	1
YKL135C	APL2	0	0	0	0	0	0	0	0
YGR112W	SHY1	0.2255	0.02716	44.48	3.64	54.51	3.57	3	1
YCR004C	YCP4	0.3802	0.25032	34.62	9.17	47.79	14.28	3	1
YKL008C	LAC1	0.1745	0.14582	34.93	3.05	41.03	5	3	0
YCR005C	CIT2	0.0862	0.55128	33.68	7.18	36.58	2.89	3	0
YKL009W	MRT4	-0.2627	0.56624	14.5	7.32	10.69	3.01	2	0
YCR006C	YCR006C	0.4462	0.22026	29.11	2.28	42.1	10.18	2	1
YKL010C	UFD4	0.3405	0.12375	30.85	1.09	41.35	5.67	2	1
YCR007C	YCR007C	0.4181	0.02973	30.7	2.63	43.53	6.19	3	1
YKL011C	CCE1	0.4631	0.38606	21.41	17.2	31.33	4.03	3	0
YCR008W	SAT4	0.4619	0.23891	26.48	3.7	38.72	9.75	2	1
YKL015W	PUT3	0.2059	0.20737	35.24	7.07	42.5	4.47	3	0
YCR009C	RVS161	0	0	0	0	0	0	0	0
YKL016C	ATP7	0.0716	0.60277	32.27	4.1	34.58	3.42	2	0
YCR010C	ADY2	0.1624	0.1899	37.51	4.84	43.61	4.62	3	0
YKL017C	HCS1	0.4249	0.37739	29.83	8.69	42.51	13.35	2	1
YCR011C	ADP1	0.1308	0.28368	37.84	2.02	42.8	6.63	3	0
YKL020C	SPT23	0.057	0.1471	37.02	0.8	39.13	1.87	3	0
YCR014C	POL4	0.1697	0.20251	36.1	5.71	42.22	4	3	0
YKL023W	YKL023W	-0.0391	0.80999	36.81	3.04	35.37	6.78	2	0
YCR015C	YCR015C	0.3735	0.40409	36.19	7.98	49.71	16.38	2	1
YKL025C	PAN3	0.0849	0.55431	41.5	7.66	45.02	5.57	3	0
YCR016W	YCR016W	0.074	0.54716	37.61	5.05	40.4	5.33	3	0
YKL026C	GPX1	0.1836	0.32383	35.74	7.9	42.3	6.31	3	0
YCR017C	CWH43	-0.0009	0.99467	48.29	4.84	48.24	9.43	3	0
YKL027W	YKL027W	0.2025	0.18293	46.76	2.14	56.23	9.97	3	0
YKL136W	YKL136W	0.2717	0.63692	35.94	15.04	45.7	20.04	2	1
YGR118W	RPS23A	0.5281	0.24696	25.9	6.73	39.57	9.87	2	1
YKL137W	YKL137W	0.5114	0.07792	29.42	6.6	44.47	8.87	3	1
YGR121C	MEP1	0.4164	0.20542	31.83	8.67	45.08	5.23	2	1
YKL138C	MRPL31	0.2617	0.02227	32.04	2.84	40.43	2.82	3	1
YGR122W	YGR122W	-0.4592	0.10526	25.14	5.43	13.6	7.89	3	0
YKL140W	TGL1	0.1002	0.46392	33.28	4.86	36.62	5.24	3	0
YOR097C	YOR097C	0.1947	0.04417	31.92	2.56	38.14	2.69	3	1
YKL142W	MRP8	0.1548	0.14901	34.94	3.13	40.35	4.22	3	0
YOR099W	KTR1	0.213	0.38389	35.53	5.01	43.1	12.45	3	0
YKL143W	LTV1	0.0334	0.86035	16.75	2.69	17.31	4.41	3	0
YOR100C	CRC1	0.5111	0.12678	30.53	5.05	46.13	7.1	2	1
YKL146W	AVT3	0.4167	0.05664	32.5	3.23	46.04	8.22	3	1
YOR101W	RAS1	0.0952	0.05558	36.12	2.14	39.56	0.63	3	0
YKL147C	YKL147C	0.4407	0.18055	29.85	6.28	43	6.72	2	1
YOR104W	PIN2	0.0454	0.66708	38.31	6.39	40.05	1.13	3	0
YKL148C	SDH1	0.2748	0.28071	30.98	5.68	39.49	5.94	2	1
YOR105W	YOR105W	0.2299	0.09378	36.38	3.04	44.74	5.88	3	0
YKL149C	DBR1	0.0594	0.69679	35.77	6.24	37.9	6.18	3	0
YOR106W	VAM3	-0.2508	0.08979	28.71	0.89	21.51	5.53	3	0
YKL150W	MCR1	0.4727	0.02658	36.59	1.11	53.89	3.92	2	1
YOR107W	RGS2	0.0111	0.69297	39.43	1.25	39.87	1.28	3	0
YKL151C	YKL151C	0.1445	0.34073	40.33	4.91	46.15	7.94	3	0
YOR108W	LEU9	0.1525	0.45011	50.6	4.45	58.32	15.35	3	0
YCR019W	MAK32	0.5623	0.27603	36.8	9.19	57.49	17.44	2	1
YKL029C	MAE1	0.1398	0.27914	35.84	6.35	40.85	2.79	3	0
YCR020C	PET18	0.1286	0.37648	34.73	6.99	39.2	3.43	3	0
YKL031W	YKL031W	0.0455	0.78383	31.67	8.27	33.11	1.99	3	0
YCR020C-A	MAK31	0.0747	0.52891	32.66	5.2	35.1	3.26	3	0
YKL032C	IXR1	-0.2178	0.33613	28.11	8.17	21.98	5.25	3	0
YCR021C	HSP30	0.213	0.23425	31.25	5.84	37.91	5.81	3	0
YKL034W	TUL1	-0.0045	0.98341	36.69	12.46	36.52	3.66	3	0
YCR022C	YCR022C	-0.0916	0.58569	36.2	7.92	32.89	5.6	3	0
YKL037W	YKL037W	0.1397	0.41927	31.74	5.85	36.18	6.22	3	0
YCR023C	YCR023C	0.276	0.17023	30.11	3.45	38.42	4.39	2	1
YKL038W	RGT1	0.1492	0.2709	34.04	5.27	39.12	4.45	3	0
YLR420W	URA4	0.0914	0.5725	34.89	7.22	38.08	5.36	3	0
YKL039W	PTM1	0.0858	0.17732	33.47	2.65	36.34	1.49	3	0
YLR451W	LEU3	0.2509	0.08142	33.42	4.78	41.8	4.05	3	0
YKL040C	NFU1	-0.0232	0.8377	33.27	3.76	32.5	4.81	3	0
YLR126C	YLR126C	0.1724	0.32809	32.71	7.88	38.34	3.85	3	0
YKL041W	VPS24	-0.1475	0.20868	24	3.77	20.46	1.6	3	0
YLR128W	DCN1	0.0769	0.5897	37.55	2.55	40.44	8.16	3	0
YKL043W	PHD1	-0.0006	0.99477	36.42	1.65	36.39	4.18	2	0
YLR130C	ZRT2	0.0119	0.94922	43.12	7.15	43.63	10.98	3	0
YKL044W	YKL044W	0.1745	0.50739	37.21	1.75	43.7	15.36	3	0
YLR131C	ACE2	-0.0071	0.97749	43.93	13.26	43.62	12.29	3	0
YKL046C	DCW1	0.2366	0.25789	46.5	1.49	57.5	14.38	3	0
YPR151C	SUE1	0.7838	0.16629	31.37	8.79	55.96	13.71	2	1
YOR109W	INP53	0.0875	0.63067	31.86	5.78	34.65	7.28	3	0
YKL156W	RPS27A	0.3873	0.03905	30.75	2.63	42.66	2.2	2	1
YOR111W	YOR111W	0.2927	0.04762	31.89	4.3	41.23	3.78	3	1
YKL157W	YKL157W	0.1581	0.1077	30.92	2.66	35.8	3.11	3	0
YOR112W	CEX1	0.0336	0.63184	33.16	2.17	34.27	3.04	3	0
YKL158W	YKL158W	0.1862	0.24009	31.57	6.1	37.45	4.17	3	0
YOR113W	AZF1	0.1272	0.13468	31.84	3.45	35.89	1.46	3	0
YKL159C	RCN1	0.0927	0.18343	33.44	2.51	36.54	2.2	3	0
YOR114W	YOR114W	0.1952	0.14899	30.23	4.52	36.13	3.52	3	0
YKL160W	ELF1	0.0252	0.74224	31.77	2.78	32.57	2.78	3	0
YOR115C	TRS33	0.1135	0.15276	33.08	3.41	36.83	1.41	3	0
YKL161C	YKL161C	0.0802	0.50214	36.02	3.59	38.91	5.77	3	0
YOR118W	YOR118W	0.0243	0.87455	34.52	7.36	35.36	4.55	3	0
YKL162C	YKL162C	0.0353	0.84344	37.25	10.33	38.56	3.18	3	0
YOR120W	GCY1	0.0073	0.91547	34.42	3.3	34.67	1.98	3	0
YKL163W	PIR3	-0.0324	0.72783	34.56	4.93	33.44	1.65	3	0
YOR121C	YOR121C	0.463	0.10995	29.49	6.9	43.15	1.15	2	1
YKL164C	PIR1	0.0888	0.41922	35.75	4.18	38.93	1.51	2	0
YOR123C	LEO1	-0.2331	0.05934	35.6	1.21	27.3	5.37	3	0
YKL166C	TPK3	0.0448	0.73808	33.8	5.38	35.31	1.45	2	0
YOR124C	UBP2	-0.0639	0.59996	38.11	6.74	35.68	3.11	3	0
YKL167C	MRP49	0.1745	0.3046	37.77	3.41	44.36	9.08	3	0
YOR125C	CAT5	0.1838	0.39575	40.98	3.29	48.51	13.33	3	0
YKL168C	KKQ8	0.1651	0.3585	40.17	6.91	46.81	8.67	3	0
YOR126C	IAH1	0.0183	0.82527	37.38	4.19	38.06	2.78	3	0
YKL183W	LOT5	0	0	0	0	0	0	0	0
YOR137C	SIA1	0	0	0	0	0	0	0	0
YKL169C	YKL169C	0.2193	0.26323	35.55	6.91	43.35	7.75	3	0
YOR127W	RGA1	0.0511	0.83338	24.29	4.28	25.54	8.56	3	0
YKL170W	MRPL38	0.1532	0.29966	33.4	6.47	38.52	3.68	3	0
YOR129C	AFI1	0.2837	0.07461	30.96	5.42	39.75	3.31	3	0
YKL171W	YKL171W	-0.0365	0.74713	32.61	1.49	31.42	5.78	3	0
YOR130C	ORT1	0.0848	0.42334	33.21	2.81	36.03	4.71	3	0
YKL174C	TPO5	0.1837	0.06478	35.13	2.38	41.59	3.72	3	0
YOR131C	YOR131C	0.1165	0.42582	32.43	3.17	36.21	6.67	3	0
YKL175W	ZRT3	-0.0446	0.8571	30.21	3	28.86	11.77	3	0
YOR132W	VPS17	0	0	0	0	0	0	0	0
YKL176C	LST4	-0.102	0.22551	21.69	2.37	19.47	1.25	3	0
YOR133W	EFT1	0.3734	0.17182	27.65	5.26	37.97	4.59	2	1
YKL177W	YKL177W	0.0338	0.56035	34.8	1.19	35.97	2.99	3	0
YOR134W	BAG7	0.0939	0.46503	28.52	4.57	31.2	3.49	3	0
YKL178C	STE3	-0.1436	0.21094	35.36	3.44	30.28	4.81	3	0
YOR135C	IRC14	0	0	0	0	0	0	0	0
YKL179C	COY1	0.0664	0.58551	35.81	3.78	38.19	5.84	3	0
YOR136W	IDH2	0.0204	0.64797	37.58	2.56	38.34	0.84	3	0
YKL183W	LOT5	0.0186	0.91554	40.27	2.86	41.02	11.13	3	0
YOR137C	SIA1	0.2418	0.56865	45.33	7.9	56.29	21.52	2	0
YLR133W	CKI1	0.4139	0.31912	46.6	16.56	65.89	12.5	2	1
YKL047W	YKL047W	0.1335	0.59832	54.12	19.2	61.35	10.52	3	0
YMR074C	YMR074C	0	0	0	0	0	0	0	0
YKL062W	MSN4	0	0	0	0	0	0	0	0
YLR134W	PDC5	0.0819	0.60388	29.14	6.54	31.53	3.37	3	0
YKL048C	ELM1	0.4019	0.23942	47.15	17.7	66.1	15.86	3	1
YLR135W	SLX4	0.1439	0.44699	34.6	8.15	39.58	6.2	3	0
YKL050C	YKL050C	0.4251	0.43188	40.54	15.29	57.78	19.74	2	1
YLR136C	TIS11	0.1291	0.59012	46.38	12.17	52.36	12.91	3	0
YKL051W	SFK1	-1	0	53.86	0	0	0	1	0
YLR137W	YLR137W	0.3383	0.51276	43.43	16.38	58.13	20.62	2	1
YKL053W	YKL053W	0.2817	0.47414	41.52	12.39	53.22	14.29	2	1
YLR138W	NHA1	0.154	0.46088	49.32	14.41	56.92	7.29	3	0
YKL054C	DEF1	0.3368	0.29735	35.79	8.11	47.85	9.12	2	1
YLR139C	SLS1	0.0431	0.86838	42.69	11.44	44.53	13.94	3	0
YKL055C	OAR1	0.1816	0.43341	53.96	14.7	63.76	12.82	3	0
YLR142W	PUT1	0.1306	0.64549	48.29	20.66	54.6	7.56	3	0
YKL056C	TMA19	0.1559	0.52378	54.25	16.84	62.71	12.54	3	0
YLR143W	YLR143W	0.099	0.5912	53.75	12.64	59.08	9.5	3	0
YKL057C	NUP120	-0.0239	0.88682	49.36	11.3	48.18	7.38	3	0
YLR144C	ACF2	0.1326	0.53997	56.64	12.86	64.15	14.57	3	0
YKL061W	YKL061W	0.0266	0.85895	48.14	11.14	49.42	3.56	3	0
YMR074C	YMR074C	-0.0832	0.74628	68.26	13.25	62.58	25.1	3	0
YKL062W	MSN4	0.0188	0.89148	71.57	13.67	72.91	8.45	3	0
YOR138C	RUP1	0.2391	0.18806	37.84	4.36	46.89	8.87	3	0
YOR288C	MPD1	-0.0445	0.84906	44.73	12.71	42.74	11.26	3	0
YOR139C	YOR139C	-0.2043	0.25101	36.91	9.27	29.37	3	3	0
YJL218W	YJL218W	0.1403	0.37861	45.57	11.12	51.96	1.28	3	0
YOR140W	SFL1	-0.2301	0.53284	50.72	27.67	39.05	10.68	3	0
YJL217W	YJL217W	-0.116	0.21406	47.97	3.84	42.4	5.29	3	0
YOR141C	ARP8	-0.8562	0.01386	31.65	11.01	4.55	2.13	3	1
YJL216C	YJL216C	-0.1521	0.42387	50.1	10.81	42.48	0.14	2	0
YOR142W	LSC1	0.1409	0.69298	46.55	8.76	53.11	25.28	3	0
YJL215C	YJL215C	-0.2056	0.53309	58.07	21.3	46.13	7.59	2	0
YOR144C	ELG1	-0.0689	0.82076	49.18	20.86	45.8	12.37	3	0
YJL214W	HXT8	-0.0416	0.82275	48.18	14.42	46.17	1.76	3	0
YOR152C	YOR152C	0.2012	0.58311	47.56	18.59	57.13	20.67	3	0
YJL212C	OPT1	0.003	0.98908	48.3	16.46	48.45	5.64	3	0
YOR153W	PDR5	0.1109	0.65528	42.7	16.25	47.43	5.07	3	0
YJL210W	PEX2	0.2916	0.39035	42.8	10.19	55.28	12.63	2	1
YOR154W	SLP1	0.0499	0.83839	49.73	12.69	52.21	15.13	3	0
YJL211C	YJL211C	-0.0045	0.97973	50.51	13.2	50.29	5.89	3	0
YOR155C	ISN1	-0.0353	0.8387	49.59	12.36	47.84	6.5	3	0
YJL209W	CBP1	0.1483	0.65303	40.96	21.34	47.03	3.88	3	0
YOR156C	NFI1	-0.1564	0.26352	51.96	10.65	43.83	1.95	3	0
YJL208C	NUC1	0.0582	0.7893	46.89	11.7	49.62	4.82	2	0
YOR161C	PNS1	0.0591	0.54453	51.13	4.47	54.16	6.54	3	0
YJL207C	LAA1	0.5625	0.22421	38.79	7.03	60.61	16.29	2	1
YLR353W	BUD8	-0.0971	0.54316	43.5	9.37	39.28	5.81	3	0
YLR292C	SEC72	0.0293	0.84417	32.71	4.32	33.67	6.63	3	0
YLR354C	TAL1	-0.1061	0.54029	38.87	9.65	34.75	4.57	3	0
YLR294C	YLR294C	-0.1881	0.32585	38.26	10.57	31.06	3.52	3	0
YLR356W	YLR356W	0.115	0.33663	32.88	0.59	36.66	5.97	3	0
YLR295C	ATP14	0.0204	0.95365	32.75	2.25	33.42	14.25	2	0
YLR357W	RSC2	-1	0.10667	8.62	7.2	0	0	3	1
YLR296W	YLR296W	-0.0619	0.66268	36.77	2.31	34.49	8.06	3	0
YLR360W	VPS38	0.007	0.95974	34.45	2.76	34.69	7.27	3	0
YLR297W	YLR297W	-0.1271	0.53217	40.97	11.13	35.76	7.11	3	0
YLR362W	STE11	0	0	0	0	0	0	0	0
YLR299W	ECM38	-0.0984	0.6367	40.85	2.32	36.83	10.05	2	0
YLR363C	NMD4	-0.0184	0.92706	37.99	11.76	37.29	3.93	3	0
YLR300W	EXG1	0.3343	0.55647	29.91	25.93	39.91	7.6	3	0
YLR364W	GRX8	-0.038	0.80414	40.14	6.66	38.62	7.41	3	0
YLR303W	MET17	0.1226	0.59506	38.31	13.19	43.01	5.02	3	0
YLR365W	YLR365W	0.1853	0.22274	35.2	7.69	41.73	1.5	3	0
YLR304C	ACO1	-0.1125	0.78314	44.23	20.31	39.25	9.43	2	0
YLR366W	YLR366W	0.4263	0.0457	30.1	3.99	42.94	0.46	2	1
YLR306W	UBC12	0.0271	0.8997	40.74	13.8	41.85	3.5	3	0
YLR367W	RPS22B	-0.1871	0.36243	47.03	14.4	38.23	3.58	3	0
YLR307W	CDA1	0.0212	0.91561	48.86	15.33	49.9	4.32	3	0
YLR368W	MDM30	-0.5843	0	53.26	0	22.14	0	1	0
YLR308W	CDA2	0.0073	0	0.08	0	0.08	0	1	0
YOR162C	YRR1	-0.0361	0.88878	40.67	11.77	39.2	12.38	3	0
YJL206C	YJL206C	-0.0697	0.71126	40.37	10.04	37.55	7.04	3	0
YOR163W	DDP1	-0.0514	0.88285	34.72	19.16	32.93	4.51	3	0
YJL206-A	YJL206-A	-0.3749	0.12147	41.35	11.33	25.85	7.7	3	0
YOR164C	YOR164C	0.1733	0.29145	32.31	3.28	37.91	7.28	3	0
YJL204C	RCY1	0.0558	0.75185	25.24	5.23	26.65	4.95	3	0
YOR165W	SEY1	-0.0342	0.7722	39.76	5.47	38.4	5.28	3	0
YJL201W	ECM25	0.522	0.0365	25.2	3.47	38.35	1.13	2	1
YOR166C	SWT1	-0.0275	0.93241	38.13	12.03	37.08	9.71	2	0
YJL200C	ACO2	0.7219	0.45113	7.67	3.94	13.21	7.46	2	1
YOR167C	RPS28A	-0.0297	0.7442	40.85	2.84	39.63	5.29	3	0
YJL199C	MBB1	-0.0621	0.76429	36.79	6.92	34.5	10.21	3	0
YOR170W	YOR170W	-0.0636	0.67971	38.45	3.33	36.01	6.42	2	0
YJL198W	PHO90	0.0035	0.96677	37.84	3.91	37.97	0.68	2	0
YOR175C	ALE1	0	0	0	0	0	0	0	0
YJL197W	UBP12	0.0095	0.96412	36.77	9.04	37.12	8.93	3	0
YOR171C	LCB4	0.1008	0.45335	37.34	7.26	41.1	3.01	3	0
YJL206C	YJL206C	0	0	0	0	0	0	0	0
YOR172W	YRM1	0.1471	0.3887	39.6	10.16	45.43	2.44	3	0
YJL196C	ELO1	-0.0619	0.77986	48.46	13.52	45.46	10.92	3	0
YOR173W	DCS2	0.1318	0.66272	44.33	16.18	50.17	2.06	2	0
YJL193W	YJL193W	-0.0536	0.82889	49.57	17.95	46.91	8.73	3	0
YOR175C	ALE1	-0.0687	0.87288	57.35	30.71	53.4	1.53	2	0
YJL192C	SOP4	0.0739	0.71528	62.58	19.55	67.21	6.04	3	0
YLR371W	YLR371W	-0.27	0.10858	40.58	7.08	29.62	5.9	3	0
YLR309C	IMH1	-0.0745	0.81381	38.09	18.78	35.25	5.39	3	0
YLR372W	SUR4	-0.9855	0.00026	23.81	3.3	0.34	0.46	3	1
YLR311C	YLR311C	0.0157	0.94607	32.29	3.96	32.8	11.54	3	0
YLR373C	VID22	-0.0891	0.54156	29.75	4.73	27.1	5.01	3	0
YLR312C	YLR312C	-0.1032	0.3233	37.46	4.42	33.6	3.99	3	0
YLR374C	YLR374C	0.1727	0.49624	32.02	8.06	37.55	9.96	3	0
YLR312W-A	MRPL15	-0.3146	0.55612	20.61	10.33	14.13	14.13	3	0
YLR375W	STP3	0.0734	0.6375	34.04	4.88	36.53	6.96	3	0
YLR313C	SPH1	-0.0043	0.97661	38.58	7.58	38.41	5.37	3	0
YLR376C	PSY3	-0.0262	0.8418	35.91	4.92	34.97	5.88	3	0
YLR315W	NKP2	0.1778	0.15425	34.75	4.47	40.93	4.15	3	0
YLR377C	FBP1	-0.0269	0.76894	39.22	1.37	38.16	5.64	3	0
YLR318W	EST2	0.1384	0.37611	35.12	7.67	39.98	3.56	3	0
YLR380W	CSR1	0.3998	0.05732	29.57	4.17	41.4	0.36	2	1
YLR319C	BUD6	-0.1223	0.44133	44.94	10.19	39.44	4.54	3	0
YLR381W	CTF3	0.0698	0.37117	41.3	2.02	44.18	4.53	3	0
YLR320W	MMS22	-0.0068	0.99	39.97	26.55	39.7	6.31	2	0
YLR385C	SWC7	0	0	0	0	0	0	0	0
YLR322W	VPS65	-0.1487	0	44.73	0	38.08	0	1	0
YLR384C	IKI3	-0.2245	0.16793	37.36	5.26	28.98	6.85	3	0
YLR322W	VPS65	-0.5933	0.40244	47.09	25.93	19.15	27.08	2	0
YLR385C	SWC7	0.4559	0.05929	35.67	4.9	51.94	3.23	2	1
YDR147W	YDR147W	0.276	0.06065	49.81	3.75	63.56	3.34	2	1
YOR177C	MPC54	-0.3231	0.31456	49.54	20.13	33.54	13.29	3	0
YJL191W	RPS14B	-0.2205	0.20418	41.2	6.32	32.12	8.24	3	0
YOR178C	GAC1	-0.0321	0.78436	37.72	6.69	36.51	2.56	3	0
YJL190C	RPS22A	-0.2843	0.08533	39.38	7.33	28.19	4.35	3	0
YOR182C	RPS30B	-0.1174	0.59256	38.3	10.4	33.81	8.46	3	0
YJL189W	RPL39	1.2927	0.20162	6.5	2.74	14.9	5.71	2	1
YOR183W	FYV12	-0.0404	0.87367	34.86	3.21	33.45	14.04	3	0
YJL188C	BUD19	-0.8712	0.09528	29.47	10.83	3.8	5.37	2	1
YOR184W	SER1	0.1992	0.2247	28.9	1.19	34.65	4.53	2	0
YJL187C	SWE1	0.0852	0.47263	35.93	3.72	38.99	5.56	3	0
YOR185C	GSP2	-0.0163	0.93329	34.48	8.66	33.92	6.7	3	0
YJL186W	MNN5	0.0077	0.94922	39.14	7.4	39.45	2.23	3	0
[truncated: 3,310 more rows]
